# Supplementary material for: Learning rate of students detecting and annotating pediatric wrist fractures in supervised artificial intelligence dataset preparations
Source: PLoS One. 2022 Oct 20;17(10):e0276503. doi: 10.1371/journal.pone.0276503 (PMC9584407; doi:10.1371/journal.pone.0276503)
Supplement: S1 Data — (XLSX) [file pone.0276503.s001.xlsx]

## Sheet: Data
RATER_GROUP	RATER_NO	DAY	IMG_NO	IMG_NO_ANNOT	TIME_NET	CORRECTION_TIME	FX_TRUE_POS	FX_FALSE_POS	FX_TRUE_NEG	FX_FALSE_NEG	DIFFICULTY	QUARTER	CAST	METAL	PROJ	LATERALITY	IOU
1	1	1	1	10001	4955	1552	1				3	1	0	0	lat	left	0.24465
1	1	1	2	10002	4955	1552				1	2	1	0	0	ap	right	0.23213
1	1	1	3	10003	4955	1552				1	3	1	0	0	lat	right	0
1	1	1	4	10004	4955	1552			1		2	1	0	0	ap	left
1	1	1	5	10005	4955	1552			1		4	1	0	0	lat	left
1	1	1	6	10006	4955	1552	1				3	1	0	0	ap	left	0.303485
1	1	1	7	10007	4955	1552	1				3	1	0	0	lat	left	0.217887
1	1	1	8	10008	4955	1552	1				3	1	1	0	lat	right	0.55606
1	1	1	9	10009	4955	1552			1		2	1	0	0	ap	left
1	1	1	10	10010	4955	1552			1		2	1	0	0	lat	left
1	1	1	11	10011	4955	1552			1		2	1	0	0	lat	right
1	1	1	12	10012	4955	1552	1			1	4	1	0	0	ap	left	0.201042
1	1	1	13	10013	4955	1552	1				2	1	0	0	lat	left	0.655223
1	1	1	14	10014	4955	1552			1		3	1	0	0	obl	right
1	1	1	15	10015	4955	1552			1		2	1	0	0	lat	right
1	1	1	16	10016	4955	1552		1			3	1	0	0	ap	right	0
1	1	1	17	10017	4955	1552				1	2	1	0	0	lat	right
1	1	1	18	10018	4955	1552		1		2	3	1	0	0	ap	right	0
1	1	1	19	10019	4955	1552	1			1	2	1	0	0	lat	right	0.387039
1	1	1	20	10020	4955	1552				2	4	1	0	0	ap	right	0
1	1	1	21	10021	4955	1552				2	4	1	0	0	lat	right	0
1	1	1	22	10022	4955	1552			1		4	1	0	0	ap	left
1	1	1	23	10023	4955	1552			1		4	1	0	0	lat	left
1	1	1	24	10024	4955	1552			1		2	1	0	0	lat	right
1	1	1	25	10025	4955	1552				2	2	1	0	0	ap	right	0.0506173
1	1	1	26	10026	4955	1552				1	4	2	0	0	lat	right	0
1	1	1	27	10027	4955	1552			1		3	2	0	0	ap	right
1	1	1	28	10028	4955	1552			1		2	2	0	0	lat	right
1	1	1	29	10029	4955	1552	1				2	2	1	0	ap	right	0.154088
1	1	1	30	10030	4955	1552	1				3	2	1	0	lat	right	0.276394
1	1	1	31	10031	4955	1552			1		1	2	0	0	ap	right
1	1	1	32	10032	4955	1552			1		2	2	0	0	lat	right
1	1	1	33	10033	4955	1552			1		2	2	0	0	ap	right
1	1	1	34	10034	4955	1552			1		3	2	0	0	lat	right
1	1	1	35	10035	4955	1552	2				4	2	1	0	ap	right	0.756662
1	1	1	36	10036	4955	1552	1				2	2	1	0	lat	right	0.509091
1	1	1	37	10037	4955	1552	1			1	1	2	0	0	ap	right	0.307504
1	1	1	38	10038	4955	1552	1				2	2	0	0	lat	right	0.508483
1	1	1	39	10039	4955	1552	1			1	3	2	1	0	ap	left	0.304773
1	1	1	40	10040	4955	1552	1				2	2	1	0	lat	left	0.709812
1	1	1	41	10041	4955	1552	1			1	2	2	1	0	ap	left	0.312867
1	1	1	42	10042	4955	1552	1				3	2	1	0	lat	left	0.595052
1	1	1	43	10043	4955	1552	1			1	2	2	0	1	ap	left	0
1	1	1	44	10044	4955	1552				1	1	2	0	1	lat	left	0
1	1	1	45	10045	4955	1552	1			1	1	2	0	0	ap	left	0.334492
1	1	1	46	10046	4955	1552	1				1	2	0	0	lat	left	0.618628
1	1	1	47	10047	4955	1552	1				1	2	1	0	ap	left	0.225376
1	1	1	48	10048	4955	1552	1				1	2	1	0	lat	left	0.500358
1	1	1	49	10049	4955	1552	1				1	2	1	0	ap	left	0.311271
1	1	1	50	10050	4955	1552	1				1	2	1	0	lat	left	0.338491
1	1	1	51	10051	4955	1552	1				1	3	1	0	ap	left	0.580525
1	1	1	52	10052	4955	1552	1				2	3	1	0	lat	left	0.307788
1	1	1	53	10053	4955	1552	1			1	2	3	0	0	ap	left	0.737787
1	1	1	54	10054	4955	1552	1				1	3	1	0	lat	left	0.481132
1	1	1	55	10055	4955	1552	1				2	3	0	0	ap	left	0.613531
1	1	1	56	10056	4955	1552	1				2	3	0	0	lat	left	0
1	1	1	57	10057	4955	1552		1		1	3	3	1	0	ap	left	0
1	1	1	58	10058	4955	1552	1				4	3	1	0	lat	left	0.618912
1	1	1	59	10059	4955	1552	1				3	3	0	0	ap	left	0.386559
1	1	1	60	10060	4955	1552	1				2	3	0	0	lat	left	0.386052
1	1	1	61	10061	4955	1552	2				3	3	1	0	ap	right	0.73807
1	1	1	62	10062	4955	1552	1				2	3	1	0	lat	right	0.625882
1	1	1	63	10063	4955	1552	1				2	3	0	0	ap	right	0.791878
1	1	1	64	10064	4955	1552	1				3	3	0	0	lat	right	0.726131
1	1	1	65	10065	4955	1552	1				2	3	0	0	ap	left	0.419707
1	1	1	66	10066	4955	1552			1		3	3	0	0	lat	left	0.502148
1	1	1	67	10067	4955	1552			1		3	3	0	0	ap	right
1	1	1	68	10068	4955	1552			1		4	3	0	0	lat	right
1	1	1	69	10069	4955	1552			1		4	3	0	0	ap	left
1	1	1	70	10070	4955	1552			1		3	3	0	0	lat	left
1	1	1	71	10071	4955	1552			1		3	3	0	0	ap	left
1	1	1	72	10072	4955	1552			1		2	3	0	0	lat	left
1	1	1	73	10073	4955	1552			1		2	3	0	0	ap	left
1	1	1	74	10074	4955	1552	2				1	3	0	0	lat	left
1	1	1	75	10075	4955	1552	1				1	3	1	0	ap	right	0.631589
1	1	1	76	10076	4955	1552	2				1	4	1	0	lat	right	0.594612
1	1	1	77	10077	4955	1552	1				2	4	1	0	ap	right	0.820879
1	1	1	78	10078	4955	1552				2	3	4	1	0	lat	right	0.612342
1	1	1	79	10079	4955	1552				2	4	4	0	0	ap	left	0
1	1	1	80	10080	4955	1552	1	1			5	4	0	0	lat	left	0
1	1	1	81	10081	4955	1552	1	1			4	4	1	0	ap	left	0.335059
1	1	1	82	10082	4955	1552	1				3	4	1	0	lat	left	0.116865
1	1	1	83	10083	4955	1552	1				4	4	1	0	ap	left	0.449832
1	1	1	84	10084	4955	1552	1				3	4	1	0	lat	left	0.605474
1	1	1	85	10085	4955	1552	1				3	4	1	0	ap	left	0.754548
1	1	1	86	10086	4955	1552	1			1	1	4	1	0	lat	left	0.516667
1	1	1	87	10087	4955	1552				1	1	4	0	1	ap	right	0
1	1	1	88	10088	4955	1552				2	1	4	0	1	lat	right	0
1	1	1	89	10089	4955	1552				1	1	4	0	1	ap	right	0
1	1	1	90	10090	4955	1552				1	1	4	0	1	lat	right	0
1	1	1	91	10091	4955	1552			1		2	4	0	0	ap	right	0
1	1	1	92	10092	4955	1552	1				2	4	0	0	lat	right	0
1	1	1	93	10093	4955	1552	1				2	4	1	0	ap	right	0.771966
1	1	1	94	10094	4955	1552				1	2	4	1	0	lat	right	0.533898
1	1	1	95	10095	4955	1552				1	4	4	0	0	ap	right	0
1	1	1	96	10096	4955	1552				1	2	4	0	0	lat	right	0
1	1	1	97	10097	4955	1552				1	4	4	0	0	ap	right
1	1	1	98	10098	4955	1552				1	3	4	0	0	lat	right	0
1	1	1	99	10099	4955	1552			1		4	4	0	0	ap	right	0
1	1	1	100	10100	4955	1552	1				3	4	0	0	lat	right
1	2	1	1	10101	3762	2513				1	3	1	0	0	ap	right	0
1	2	1	2	10102	3762	2513				1	1	1	0	0	ap	right	0
1	2	1	3	10103	3762	2513			1		3	1	0	0	ap	left
1	2	1	4	10104	3762	2513			1		1	1	0	0	lat	left
1	2	1	5	10105	3762	2513				1	4	1	0	1	ap	left	0.338842
1	2	1	6	10106	3762	2513				1	3	1	0	1	ap	left	0.609163
1	2	1	7	10107	3762	2513				1	2	1	0	1	lat	left	0
1	2	1	8	10108	3762	2513	1				4	1	0	1	ap	left	0.724867
1	2	1	9	10109	3762	2513	1	1			2	1	0	1	ap	left	0.303402
1	2	1	10	10110	3762	2513				1	2	1	0	1	ap	left	0.844221
1	2	1	11	10111	3762	2513				1	1	1	0	1	ap	left	0.609048
1	2	1	12	10112	3762	2513			1		4	1	0	1	lat	left	0.975261
1	2	1	13	10113	3762	2513			1		5	1	0	0	ap	left
1	2	1	14	10114	3762	2513			1		3	1	0	0	lat	left
1	2	1	15	10115	3762	2513			1		2	1	0	0	ap	left
1	2	1	16	10116	3762	2513			1		1	1	0	0	lat	left
1	2	1	17	10117	3762	2513				1	4	1	1	0	ap	left	0.163129
1	2	1	18	10118	3762	2513	1				1	1	1	0	lat	left	0.780816
1	2	1	19	10119	3762	2513	2				4	1	1	0	ap	left	0
1	2	1	20	10120	3762	2513	1				2	1	1	0	lat	left	0
1	2	1	21	10121	3762	2513				2	3	1	0	0	ap	left	0.141443
1	2	1	22	10122	3762	2513	1				1	1	0	0	lat	left	0.529327
1	2	1	23	10123	3762	2513	1			1	1	1	0	0	ap	left	0.0948022
1	2	1	24	10124	3762	2513	1				1	1	0	0	lat	left	0.157449
1	2	1	25	10125	3762	2513				2	1	1	0	0	ap	left	0
1	2	1	26	10126	3762	2513				1	1	2	0	0	lat	left	0
1	2	1	27	10127	3762	2513	1				1	2	0	0	ap	left	0.802092
1	2	1	28	10128	3762	2513	1				1	2	0	0	lat	left	0.667306
1	2	1	29	10129	3762	2513			1		2	2	0	0	ap	right
1	2	1	30	10130	3762	2513			1		2	2	0	0	lat	right
1	2	1	31	10131	3762	2513			1		2	2	0	0	ap	right
1	2	1	32	10132	3762	2513			1		2	2	0	0	lat	right
1	2	1	33	10133	3762	2513			1		1	2	0	0	ap	right
1	2	1	34	10134	3762	2513			1		1	2	0	0	lat	right
1	2	1	35	10135	3762	2513			1		1	2	0	0	ap	right
1	2	1	36	10136	3762	2513			1		1	2	0	0	lat	right
1	2	1	37	10137	3762	2513			1		1	2	0	0	ap	right
1	2	1	38	10138	3762	2513			1		1	2	0	0	lat	right
1	2	1	39	10139	3762	2513	2				2	2	0	0	ap	left	0.25037
1	2	1	40	10140	3762	2513	1	1			2	2	0	0	lat	left	0.217885
1	2	1	41	10141	3762	2513	1				1	2	0	0	ap	left	0.495474
1	2	1	42	10142	3762	2513	1				3	2	0	0	lat	left	0.209516
1	2	1	43	10143	3762	2513			1		1	2	0	0	ap	right
1	2	1	44	10144	3762	2513			1		3	2	0	0	lat	right
1	2	1	45	10145	3762	2513	1				1	2	0	0	ap	left	0.164037
1	2	1	46	10146	3762	2513	1				3	2	0	0	lat	left	0.157407
1	2	1	47	10147	3762	2513	1	1			2	2	1	0	ap	left	0.117791
1	2	1	48	10148	3762	2513	1				2	2	1	0	lat	left	0.270487
1	2	1	49	10149	3762	2513	1				1	2	0	0	ap	left	0.165939
1	2	1	50	10150	3762	2513	1				1	2	0	0	lat	left	0.174334
1	2	1	51	10151	3762	2513	1	1		1	2	3	0	0	ap	right	0.115772
1	2	1	52	10152	3762	2513	1	1			1	3	0	0	lat	right	0.215385
1	2	1	53	10153	3762	2513			1		2	3	0	0	ap	left
1	2	1	54	10154	3762	2513			1		1	3	0	0	lat	left
1	2	1	55	10155	3762	2513				1	1	3	0	0	ap	left	0
1	2	1	56	10156	3762	2513				1	2	3	0	0	lat	left	0
1	2	1	57	10157	3762	2513			1		1	3	0	0	ap	left
1	2	1	58	10158	3762	2513			1		2	3	0	0	lat	left
1	2	1	59	10159	3762	2513			1		1	3	0	0	ap	left
1	2	1	60	10160	3762	2513			1		1	3	0	0	lat	left
1	2	1	61	10161	3762	2513			1		1	3	0	0	ap	left
1	2	1	62	10162	3762	2513			1		1	3	0	0	lat	left
1	2	1	63	10163	3762	2513			1		1	3	0	0	ap	right	0.184219
1	2	1	64	10164	3762	2513	2				1	3	0	0	lat	right	0.274645
1	2	1	65	10165	3762	2513	2				1	3	1	0	ap	left	0
1	2	1	66	10166	3762	2513				1	3	3	1	0	lat	left	0.7
1	2	1	67	10167	3762	2513	1				1	3	0	0	ap	left	0.662213
1	2	1	68	10168	3762	2513	1				1	3	0	0	lat	left	0.373457
1	2	1	69	10169	3762	2513	1				1	3	0	0	ap	left	0.245484
1	2	1	70	10170	3762	2513	1				1	3	0	0	lat	left	0.389344
1	2	1	71	10171	3762	2513	1				1	3	0	0	ap	left	0
1	2	1	72	10172	3762	2513			1		1	3	0	0	lat	left
1	2	1	73	10173	3762	2513				1	1	3	0	0	ap	left	0
1	2	1	74	10174	3762	2513	1				1	3	0	0	lat	left	0
1	2	1	75	10175	3762	2513	1				1	3	0	0	ap	right
1	2	1	76	10176	3762	2513			1		1	4	0	0	lat	right
1	2	1	77	10177	3762	2513			1		1	4	0	0	ap	left	0.111111
1	2	1	78	10178	3762	2513	1				1	4	0	0	lat	left	0
1	2	1	79	10179	3762	2513	1				1	4	0	0	ap	right	0.632272
1	2	1	80	10180	3762	2513				1	1	4	0	0	lat	right	0.130719
1	2	1	81	10181	3762	2513				1	1	4	1	0	ap	right	0.248116
1	2	1	82	10182	3762	2513	2				2	4	1	0	lat	right	0.449344
1	2	1	83	10183	3762	2513	1				1	4	0	0	ap	right	0.523855
1	2	1	84	10184	3762	2513	2				1	4	0	0	lat	right	0.173243
1	2	1	85	10185	3762	2513	2				1	4	0	0	ap	left
1	2	1	86	10186	3762	2513			1		1	4	0	0	lat	left
1	2	1	87	10187	3762	2513			1		1	4	0	0	ap	left	0.506348
1	2	1	88	10188	3762	2513	2				1	4	0	0	lat	left	0.304997
1	2	1	89	10189	3762	2513	2				1	4	0	0	ap	right	0
1	2	1	90	10190	3762	2513	1				1	4	0	0	lat	right	0
1	2	1	91	10191	3762	2513				1	2	4	0	0	ap	left	0
1	2	1	92	10192	3762	2513				1	1	4	0	0	lat	left	0
1	2	1	93	10193	3762	2513	1				3	4	1	0	ap	left	0.436434
1	2	1	94	10194	3762	2513	1				1	4	1	0	lat	left	0.114865
1	2	1	95	10195	3762	2513	1				2	4	1	0	ap	left	0
1	2	1	96	10196	3762	2513	1				1	4	1	0	lat	left	0
1	2	1	97	10197	3762	2513	1				1	4	0	0	ap	left	0.887997
1	2	1	98	10198	3762	2513	1			1	1	4	0	0	lat	left	0.680398
1	2	1	99	10199	3762	2513				1	3	4	1	0	ap	left	0
1	2	1	100	10200	3762	2513	1				3	4	1	0	lat	left
1	3	1	1	10201	2873	3044				1	3	1	0	0	ap	left	0
1	3	1	2	10202	2873	3044		1		1	2	1	0	0	lat	left	0
1	3	1	3	10203	2873	3044	1				2	1	0	0	ap	right	0.223955
1	3	1	4	10204	2873	3044	1				2	1	0	0	lat	right	0.425053
1	3	1	5	10205	2873	3044	1				3	1	1	0	ap	right	0.48853
1	3	1	6	10206	2873	3044	1				2	1	1	0	lat	right	0.463003
1	3	1	7	10207	2873	3044	1				2	1	1	0	ap	right	0.410872
1	3	1	8	10208	2873	3044	1				2	1	1	0	lat	right	0.767088
1	3	1	9	10209	2873	3044	1				1	1	0	0	ap	right	0.173219
1	3	1	10	10210	2873	3044	1				3	1	0	0	lat	right	0.487099
1	3	1	11	10211	2873	3044				1	2	1	0	0	ap	right	0
1	3	1	12	10212	2873	3044	1				1	1	0	0	lat	right	0.714069
1	3	1	13	10213	2873	3044			1		1	1	0	0	ap	right
1	3	1	14	10214	2873	3044			1		2	1	0	0	lat	right
1	3	1	15	10215	2873	3044			1		1	1	0	0	ap	right
1	3	1	16	10216	2873	3044			1		2	1	0	0	lat	right
1	3	1	17	10217	2873	3044				1	1	1	0	0	ap	right	0
1	3	1	18	10218	2873	3044				1	3	1	0	0	lat	right	0.430573
1	3	1	19	10219	2873	3044	1				2	1	1	0	ap	left	0.767658
1	3	1	20	10220	2873	3044	1				3	1	1	0	lat	left	0.592323
1	3	1	21	10221	2873	3044	2				1	1	0	0	ap	left	0.678851
1	3	1	22	10222	2873	3044	1				2	1	0	0	lat	left	0.571866
1	3	1	23	10223	2873	3044	2				3	1	1	0	ap	left	0.52512
1	3	1	24	10224	2873	3044	1				3	1	1	0	lat	left	0.678077
1	3	1	25	10225	2873	3044	2				3	1	0	0	ap	left	0.777774
1	3	1	26	10226	2873	3044	1				2	2	0	0	lat	left	0.568587
1	3	1	27	10227	2873	3044	1			1	3	2	0	0	ap	left	0.776359
1	3	1	28	10228	2873	3044	1				3	2	0	0	lat	left	0.596081
1	3	1	29	10229	2873	3044				1	3	2	0	0	ap	right	0.854151
1	3	1	30	10230	2873	3044	1				4	2	0	0	lat	right	0.854419
1	3	1	31	10231	2873	3044			1		1	2	0	0	ap	left
1	3	1	32	10232	2873	3044			1		2	2	0	0	lat	left
1	3	1	33	10233	2873	3044		1		1	3	2	0	1	ap	right	0.881901
1	3	1	34	10234	2873	3044				1	2	2	0	1	lat	right	0.803091
1	3	1	35	10235	2873	3044		1		1	3	2	0	1	ap	right	0.787566
1	3	1	36	10236	2873	3044		1		1	3	2	0	1	ap	right	0.884178
1	3	1	37	10237	2873	3044			1		3	2	0	1	ap	right	0.603699
1	3	1	38	10238	2873	3044			1		3	2	0	1	lat	right
1	3	1	39	10239	2873	3044				1	3	2	0	1	ap	right	0.63937
1	3	1	40	10240	2873	3044		1			4	2	0	1	lat	right	0
1	3	1	41	10241	2873	3044				1	3	2	0	1	ap	right	0.774802
1	3	1	42	10242	2873	3044				1	3	2	0	1	ap	right	0.827173
1	3	1	43	10243	2873	3044				1	2	2	0	1	ap	right	0.79932
1	3	1	44	10244	2873	3044				1	2	2	0	1	ap	right	0
1	3	1	45	10245	2873	3044			1		2	2	0	1	lat	right
1	3	1	46	10246	2873	3044			1		3	2	0	1	obl	right
1	3	1	47	10247	2873	3044			1		2	2	0	1	ap	right	0
1	3	1	48	10248	2873	3044			1		2	2	0	1	ap	right
1	3	1	49	10249	2873	3044			1		3	2	0	1	obl	right
1	3	1	50	10250	2873	3044			1		2	2	0	1	lat	right
1	3	1	51	10251	2873	3044		1			4	3	0	0	ap	left
1	3	1	52	10252	2873	3044				1	3	3	0	0	lat	left	0
1	3	1	53	10253	2873	3044		1			4	3	0	0	ap	left
1	3	1	54	10254	2873	3044			1		3	3	0	0	ap	left
1	3	1	55	10255	2873	3044			1		2	3	0	0	ap	left
1	3	1	56	10256	2873	3044			1		4	3	0	0	lat	left
1	3	1	57	10257	2873	3044		1			3	3	0	0	ap	left
1	3	1	58	10258	2873	3044			1		3	3	0	0	ap	left
1	3	1	59	10259	2873	3044			1		4	3	0	0	ap	left
1	3	1	60	10260	2873	3044		1			3	3	0	0	lat	left
1	3	1	61	10261	2873	3044	1				3	3	0	0	ap	left	0.8001
1	3	1	62	10262	2873	3044	1				3	3	0	0	lat	left	0.323591
1	3	1	63	10263	2873	3044		1		1	3	3	0	0	ap	left	0.711825
1	3	1	64	10264	2873	3044			1		3	3	0	0	lat	left
1	3	1	65	10265	2873	3044	1				4	3	0	0	ap	right	0
1	3	1	66	10266	2873	3044			1		4	3	0	0	lat	right
1	3	1	67	10267	2873	3044				1	4	3	0	0	ap	left	0
1	3	1	68	10268	2873	3044		1			3	3	0	0	lat	left
1	3	1	69	10269	2873	3044	1				4	3	0	0	ap	right	0
1	3	1	70	10270	2873	3044				1	3	3	0	0	lat	right	0
1	3	1	71	10271	2873	3044	1				4	3	0	0	ap	right	0.803965
1	3	1	72	10272	2873	3044	1				3	3	0	0	lat	right	0
1	3	1	73	10273	2873	3044			1		3	3	0	0	ap	left
1	3	1	74	10274	2873	3044		1			5	3	0	0	lat	right
1	3	1	75	10275	2873	3044		1		2	5	3	1	0	ap	right	0
1	3	1	76	10276	2873	3044			1		3	4	1	0	lat	right	0
1	3	1	77	10277	2873	3044				2	4	4	1	0	ap	right	0
1	3	1	78	10278	2873	3044			1		4	4	1	0	lat	right	0
1	3	1	79	10279	2873	3044	1			1	3	4	0	0	ap	right	0.429615
1	3	1	80	10280	2873	3044	1				4	4	0	0	lat	right	0.685299
1	3	1	81	10281	2873	3044			1		4	4	0	0	ap	left
1	3	1	82	10282	2873	3044			1		2	4	0	0	lat	left
1	3	1	83	10283	2873	3044			1		2	4	0	0	ap	right
1	3	1	84	10284	2873	3044			1		2	4	0	0	ap	right
1	3	1	85	10285	2873	3044		1			3	4	0	0	ap	left
1	3	1	86	10286	2873	3044		1			4	4	0	0	lat	left
1	3	1	87	10287	2873	3044			1		2	4	0	0	ap	right
1	3	1	88	10288	2873	3044			1		2	4	0	0	lat	right
1	3	1	89	10289	2873	3044			1		2	4	0	0	ap	left
1	3	1	90	10290	2873	3044		1		1	5	4	0	0	lat	left	0.732976
1	3	1	91	10291	2873	3044	2				2	4	0	0	ap	left	0.453193
1	3	1	92	10292	2873	3044	1				2	4	0	0	lat	right	0.710169
1	3	1	93	10293	2873	3044	1			1	1	4	0	0	ap	left	0.400581
1	3	1	94	10294	2873	3044	1				3	4	0	0	lat	left	0.816138
1	3	1	95	10295	2873	3044	1			1	3	4	0	0	ap	left	0.38089
1	3	1	96	10296	2873	3044	1				2	4	0	0	lat	left	0.549262
1	3	1	97	10297	2873	3044			1		2	4	0	0	ap	right
1	3	1	98	10298	2873	3044	1				4	4	0	0	lat	right	0
1	3	1	99	10299	2873	3044			1		2	4	0	0	ap	left
1	3	1	100	10300	2873	3044			1		2	4	0	0	lat	left
1	1	2	1	10301	4375	2559			1		2	1	0	0	ap	right
1	1	2	2	10302	4375	2559			1		2	1	0	0	lat	right
1	1	2	3	10303	4375	2559	2				3	1	0	0	ap	right	0.663438
1	1	2	4	10304	4375	2559	2				3	1	0	0	lat	right	0.452435
1	1	2	5	10305	4375	2559	2				3	1	1	0	ap	right	0.73526
1	1	2	6	10306	4375	2559	1	1			3	1	1	0	lat	right	0.163011
1	1	2	7	10307	4375	2559	2				3	1	1	0	ap	right	0.429336
1	1	2	8	10308	4375	2559		1		1	2	1	1	0	lat	right	0
1	1	2	9	10309	4375	2559	1			1	2	1	0	0	ap	right	0.369827
1	1	2	10	10310	4375	2559	1				3	1	0	0	lat	right	0.813103
1	1	2	11	10311	4375	2559	1			1	3	1	0	0	ap	right	0.260146
1	1	2	12	10312	4375	2559	1				4	1	0	0	lat	right	0.530062
1	1	2	13	10313	4375	2559			1		4	1	0	0	ap	left
1	1	2	14	10314	4375	2559			1		3	1	0	0	lat	left
1	1	2	15	10315	4375	2559		1			4	1	0	0	ap	left	0
1	1	2	16	10316	4375	2559		1			4	1	0	0	lat	left	0
1	1	2	17	10317	4375	2559		1			4	1	0	0	ap	left	0
1	1	2	18	10318	4375	2559		1			4	1	0	0	lat	left	0
1	1	2	19	10319	4375	2559			1		2	1	0	0	ap	right
1	1	2	20	10320	4375	2559			1		4	1	0	0	lat	left
1	1	2	21	10321	4375	2559	2				1	1	0	0	ap	left	0.632994
1	1	2	22	10322	4375	2559	2				3	1	0	0	lat	left	0.257656
1	1	2	23	10323	4375	2559	2				3	1	1	0	ap	left	0.601927
1	1	2	24	10324	4375	2559	2				3	1	1	0	lat	left	0.12963
1	1	2	25	10325	4375	2559	2				3	1	0	0	ap	left	0.569211
1	1	2	26	10326	4375	2559	2				3	2	0	0	lat	left	0.13919
1	1	2	27	10327	4375	2559	2				2	2	0	0	ap	left	0.761092
1	1	2	28	10328	4375	2559	2				1	2	0	0	lat	left	0.234854
1	1	2	29	10329	4375	2559		1			4	2	0	0	ap	right	0
1	1	2	30	10330	4375	2559		1			4	2	0	0	ap	right	0
1	1	2	31	10331	4375	2559		1			4	2	0	0	ap	right	0
1	1	2	32	10332	4375	2559			1		5	2	0	0	lat	right
1	1	2	33	10333	4375	2559			1		5	2	0	0	lat	right
1	1	2	34	10334	4375	2559		2			5	2	0	0	ap	right	0
1	1	2	35	10335	4375	2559	1			1	3	2	0	1	ap	right	0.234722
1	1	2	36	10336	4375	2559	1				3	2	0	1	lat	right	0.0635179
1	1	2	37	10337	4375	2559	1			1	2	2	0	0	ap	right	0.207865
1	1	2	38	10338	4375	2559				1	4	2	0	0	lat	right	0
1	1	2	39	10339	4375	2559	1			1	3	2	0	0	ap	right	0
1	1	2	40	10340	4375	2559				1	4	2	0	0	lat	right	0
1	1	2	41	10341	4375	2559	1				4	2	0	0	ap	right	0.198976
1	1	2	42	10342	4375	2559			1		3	2	0	0	lat	right
1	1	2	43	10343	4375	2559	1				2	2	0	0	ap	right	0.81908
1	1	2	44	10344	4375	2559	1				1	2	0	0	lat	right	0.613658
1	1	2	45	10345	4375	2559	2				2	2	1	0	ap	right	0.765741
1	1	2	46	10346	4375	2559	2				2	2	1	0	lat	right	0.245633
1	1	2	47	10347	4375	2559	1	1		1	3	2	1	0	lat	left	0.259758
1	1	2	48	10348	4375	2559	2				1	2	1	0	ap	left	0.699909
1	1	2	49	10349	4375	2559	1				3	2	0	0	ap	right	0.409966
1	1	2	50	10350	4375	2559			1		3	2	0	0	lat	right
1	1	2	51	10351	4375	2559		1			4	3	0	0	ap	right	0.268969
1	1	2	52	10352	4375	2559		1			3	3	0	0	lat	right	0
1	1	2	53	10353	4375	2559			1		2	3	0	0	ap	left
1	1	2	54	10354	4375	2559			1		3	3	0	0	lat	left
1	1	2	55	10355	4375	2559	1				2	3	0	0	ap	left	0.813169
1	1	2	56	10356	4375	2559	1				3	3	0	0	lat	left	0.524142
1	1	2	57	10357	4375	2559	2				4	3	1	0	ap	right	0.59479
1	1	2	58	10358	4375	2559	1				5	3	1	0	lat	right	0.0867163
1	1	2	59	10359	4375	2559		2			3	3	0	0	ap	left	0
1	1	2	60	10360	4375	2559		1			5	3	0	0	lat	left	0
1	1	2	61	10361	4375	2559			1		4	3	0	0	ap	right
1	1	2	62	10362	4375	2559			1		3	3	0	0	lat	right
1	1	2	63	10363	4375	2559			1		3	3	0	0	ap	right	0
1	1	2	64	10364	4375	2559			1		3	3	0	0	lat	right
1	1	2	65	10365	4375	2559	2				3	3	0	0	ap	right	0.643665
1	1	2	66	10366	4375	2559	2				2	3	0	0	lat	right	0.259828
1	1	2	67	10367	4375	2559	1				2	3	0	0	ap	left	0.697674
1	1	2	68	10368	4375	2559	1				3	3	0	0	lat	left	0.599341
1	1	2	69	10369	4375	2559			1		3	3	1	0	ap	right	0
1	1	2	70	10370	4375	2559				1	3	3	1	0	lat	right	0
1	1	2	71	10371	4375	2559	2				3	3	0	0	ap	right	0.456688
1	1	2	72	10372	4375	2559	1				4	3	0	0	lat	right	0.196113
1	1	2	73	10373	4375	2559	2				3	3	0	0	ap	right	0.448558
1	1	2	74	10374	4375	2559	1				3	3	0	0	lat	right	0.0831492
1	1	2	75	10375	4375	2559	2				3	3	0	0	ap	right	0.528487
1	1	2	76	10376	4375	2559	2			1	3	4	0	0	lat	right	0.473994
1	1	2	77	10377	4375	2559	2				2	4	1	0	ap	right	0.715061
1	1	2	78	10378	4375	2559	2				3	4	0	0	lat	right	0.198828
1	1	2	79	10379	4375	2559	2				3	4	1	0	ap	right	0.839334
1	1	2	80	10380	4375	2559	2				4	4	1	0	lat	right	0.588183
1	1	2	81	10381	4375	2559	2				4	4	1	0	ap	right	0.693063
1	1	2	82	10382	4375	2559	1				4	4	1	0	ap	right	0.411971
1	1	2	83	10383	4375	2559	1			1	4	4	0	0	ap	right	0.364867
1	1	2	84	10384	4375	2559	1				4	4	0	0	lat	right	0.390335
1	1	2	85	10385	4375	2559	1				3	4	0	0	ap	left	0.77297
1	1	2	86	10386	4375	2559				1	4	4	0	0	lat	left	0.854073
1	1	2	87	10387	4375	2559			1		3	4	0	0	ap	right
1	1	2	88	10388	4375	2559			1		3	4	0	0	lat	right
1	1	2	89	10389	4375	2559	1				3	4	0	0	ap	left	0.818182
1	1	2	90	10390	4375	2559			1		3	4	0	0	lat	left
1	1	2	91	10391	4375	2559			1		5	4	0	0	ap	right
1	1	2	92	10392	4375	2559			1		5	4	0	0	ap	right
1	1	2	93	10393	4375	2559			1		5	4	0	0	ap	right
1	1	2	94	10394	4375	2559			1		4	4	0	0	lat	right
1	1	2	95	10395	4375	2559			1		3	4	0	0	ap	left
1	1	2	96	10396	4375	2559			1		3	4	0	0	lat	left
1	1	2	97	10397	4375	2559				1	4	4	1	1	ap	left	0
1	1	2	98	10398	4375	2559				1	2	4	1	1	lat	left	0
1	1	2	99	10399	4375	2559				1	3	4	0	1	ap	left	0
1	1	2	100	10400	4375	2559				1	4	4	1	1	lat	left	0
1	2	2	1	10401	2869	2117				1	4	1	1	1	ap	left	0
1	2	2	2	10402	2869	2117	1				4	1	1	1	lat	left	0.320388
1	2	2	3	10403	2869	2117	1				2	1	0	1	ap	left	0.175862
1	2	2	4	10404	2869	2117	1				1	1	0	1	lat	left	0.0392975
1	2	2	5	10405	2869	2117			1		2	1	0	0	ap	left
1	2	2	6	10406	2869	2117			1		2	1	0	0	lat	left
1	2	2	7	10407	2869	2117	1				3	1	0	0	lat	right
1	2	2	8	10408	2869	2117	1				1	1	0	0	ap	left	0.308704
1	2	2	9	10409	2869	2117			1		3	1	0	0	lat	left	0.218545
1	2	2	10	10410	2869	2117		2			5	1	0	0	ap	right
1	2	2	11	10411	2869	2117		1			5	1	0	0	lat	right	0
1	2	2	12	10412	2869	2117	1				5	1	0	0	ap	right	0
1	2	2	13	10413	2869	2117		2			5	1	0	0	lat	right
1	2	2	14	10414	2869	2117			1		4	1	0	0	ap	left	0
1	2	2	15	10415	2869	2117	1				2	1	0	0	lat	left
1	2	2	16	10416	2869	2117	1				2	1	1	0	ap	left	0.683333
1	2	2	17	10417	2869	2117	2				1	1	1	0	lat	left	0.229939
1	2	2	18	10418	2869	2117	1				1	1	0	0	ap	left	0.426659
1	2	2	19	10419	2869	2117				1	3	1	0	0	lat	left	0.481614
1	2	2	20	10420	2869	2117	1				3	1	0	0	ap	left
1	2	2	21	10421	2869	2117	1				1	1	0	0	lat	left	0.195277
1	2	2	22	10422	2869	2117	1				1	1	1	0	ap	left	0.562883
1	2	2	23	10423	2869	2117	1				1	1	1	0	lat	left	0.659883
1	2	2	24	10424	2869	2117	1				1	1	1	0	ap	left	0.655032
1	2	2	25	10425	2869	2117	2				1	1	1	0	lat	left	0.618275
1	2	2	26	10426	2869	2117	1				1	2	1	0	ap	left	0.703224
1	2	2	27	10427	2869	2117	2				1	2	1	0	lat	left	0.490476
1	2	2	28	10428	2869	2117	1				1	2	1	0	ap	left	0.664457
1	2	2	29	10429	2869	2117	2				1	2	1	0	lat	left	0.63183
1	2	2	30	10430	2869	2117	2				1	2	1	1	ap	left	0.605916
1	2	2	31	10431	2869	2117	1				1	2	1	1	lat	left	0.388116
1	2	2	32	10432	2869	2117	2				1	2	0	1	lat	left	0.567001
1	2	2	33	10433	2869	2117	2				1	2	0	1	ap	left	0.688658
1	2	2	34	10434	2869	2117	2				1	2	1	0	ap	left	0.695599
1	2	2	35	10435	2869	2117	2				1	2	1	0	lat	left	0.414356
1	2	2	36	10436	2869	2117	2				1	2	0	0	ap	left	0.413458
1	2	2	37	10437	2869	2117	1				1	2	0	0	lat	left	0.313914
1	2	2	38	10438	2869	2117	1				1	2	1	0	ap	left	0.413699
1	2	2	39	10439	2869	2117	2				1	2	1	0	lat	left	0.890522
1	2	2	40	10440	2869	2117	1				1	2	1	0	ap	left	0.425551
1	2	2	41	10441	2869	2117	2				1	2	1	0	lat	left	0.445294
1	2	2	42	10442	2869	2117	1				1	2	0	0	ap	left	0.519995
1	2	2	43	10443	2869	2117			1		1	2	0	0	lat	left	0.58238
1	2	2	44	10444	2869	2117				1	3	2	0	0	ap	right
1	2	2	45	10445	2869	2117	1				1	2	0	0	lat	right	0
1	2	2	46	10446	2869	2117	1				1	2	1	0	ap	right	0.528887
1	2	2	47	10447	2869	2117			1		1	2	1	0	lat	right	0.813928
1	2	2	48	10448	2869	2117			1		1	2	0	0	ap	left
1	2	2	49	10449	2869	2117	1				1	2	0	0	lat	left
1	2	2	50	10450	2869	2117	1				1	2	1	0	ap	right	0.630542
1	2	2	51	10451	2869	2117	1				1	3	1	0	lat	right	0.43412
1	2	2	52	10452	2869	2117	1	1			1	3	0	0	ap	right	0.683375
1	2	2	53	10453	2869	2117	1			1	1	3	0	0	lat	right	0.267843
1	2	2	54	10454	2869	2117	1				1	3	1	0	ap	left	0.372463
1	2	2	55	10455	2869	2117	1			1	1	3	1	0	lat	left	0.548242
1	2	2	56	10456	2869	2117	1				1	3	1	0	ap	left	0.665076
1	2	2	57	10457	2869	2117	1			1	1	3	1	0	lat	left	0.302533
1	2	2	58	10458	2869	2117	2				2	3	1	0	ap	left	0.271174
1	2	2	59	10459	2869	2117			1		1	3	1	0	lat	left	0.143088
1	2	2	60	10460	2869	2117			1		1	3	0	0	ap	right
1	2	2	61	10461	2869	2117			1		1	3	0	0	lat	right
1	2	2	62	10462	2869	2117			1		1	3	0	0	ap	right
1	2	2	63	10463	2869	2117	1				1	3	0	0	lat	right
1	2	2	64	10464	2869	2117	1				2	3	0	0	ap	right	0.604344
1	2	2	65	10465	2869	2117	1				1	3	0	0	lat	right	0.411672
1	2	2	66	10466	2869	2117	1				1	3	1	0	ap	left	0.729356
1	2	2	67	10467	2869	2117	1				1	3	1	0	lat	left	0.596875
1	2	2	68	10468	2869	2117	1				1	3	0	0	ap	left	0.712928
1	2	2	69	10469	2869	2117			1		1	3	0	0	lat	left	0.5
1	2	2	70	10470	2869	2117				1	1	3	0	0	ap	left
1	2	2	71	10471	2869	2117	2				1	3	0	0	lat	left
1	2	2	72	10472	2869	2117	2				1	3	0	0	ap	right	0.684109
1	2	2	73	10473	2869	2117	2				1	3	0	0	lat	right	0.715015
1	2	2	74	10474	2869	2117	1				1	3	0	0	ap	left	0.594398
1	2	2	75	10475	2869	2117	2	1			1	3	0	0	lat	left	0.267032
1	2	2	76	10476	2869	2117	1				2	4	1	0	ap	left	0.4246
1	2	2	77	10477	2869	2117	2				1	4	1	0	lat	left	0.188084
1	2	2	78	10478	2869	2117	1				1	4	1	0	ap	left	0.505329
1	2	2	79	10479	2869	2117	1			1	1	4	1	0	lat	left	0.372661
1	2	2	80	10480	2869	2117	1				1	4	1	0	ap	left	0.228946
1	2	2	81	10481	2869	2117	2				1	4	1	0	lat	left	0.41848
1	2	2	82	10482	2869	2117			1		1	4	1	0	ap	left	0.573647
1	2	2	83	10483	2869	2117	1				1	4	1	0	lat	left	0.361337
1	2	2	84	10484	2869	2117	2				1	4	0	0	ap	left	0.622427
1	2	2	85	10485	2869	2117	1				1	4	0	0	lat	left	0.586436
1	2	2	86	10486	2869	2117	1			1	1	4	0	0	ap	left	0.32815
1	2	2	87	10487	2869	2117	1				1	4	0	0	lat	left	0.283414
1	2	2	88	10488	2869	2117	1			1	2	4	0	0	ap	left	0.390909
1	2	2	89	10489	2869	2117				1	3	4	0	0	lat	left	0
1	2	2	90	10490	2869	2117			1		2	4	1	0	ap	right	0
1	2	2	91	10491	2869	2117				1	2	4	1	0	lat	right	0
1	2	2	92	10492	2869	2117			1		1	4	1	0	ap	right	0
1	2	2	93	10493	2869	2117				1	2	4	1	0	lat	right	0
1	2	2	94	10494	2869	2117			1		1	4	1	0	ap	right	0
1	2	2	95	10495	2869	2117				1	1	4	1	0	lat	right	0
1	2	2	96	10496	2869	2117	1			1	2	4	0	0	ap	right	0.366771
1	2	2	97	10497	2869	2117	2				3	4	0	0	lat	right	0.388911
1	2	2	98	10498	2869	2117	1				1	4	1	0	ap	left	0.536941
1	2	2	99	10499	2869	2117	1				1	4	1	0	lat	left	0.415476
1	2	2	100	10500	2869	2117	1			1	1	4	0	0	ap	left	0.286446
1	3	2	1	10501	2092	2390	1				2	1	0	0	lat	left	0.808288
1	3	2	2	10502	2092	2390	1				3	1	1	0	ap	right	0.487085
1	3	2	3	10503	2092	2390	1				5	1	1	0	lat	right	0.276923
1	3	2	4	10504	2092	2390	1				2	1	0	0	ap	right	0.182967
1	3	2	5	10505	2092	2390	1				3	1	0	0	lat	right	0.192429
1	3	2	6	10506	2092	2390	1				2	1	0	0	ap	left	0.473537
1	3	2	7	10507	2092	2390	1				2	1	0	0	lat	left	0.592503
1	3	2	8	10508	2092	2390	2				3	1	0	0	ap	right	0.630544
1	3	2	9	10509	2092	2390	1				3	1	0	0	lat	right	0.137338
1	3	2	10	10510	2092	2390	1			1	3	1	1	0	ap	right	0.331534
1	3	2	11	10511	2092	2390	1				3	1	1	0	lat	right	0.528763
1	3	2	12	10512	2092	2390	2				4	1	1	0	ap	right	0.381377
1	3	2	13	10513	2092	2390	1				3	1	1	0	lat	right	0.859764
1	3	2	14	10514	2092	2390	1				4	1	1	0	ap	right	0.708602
1	3	2	15	10515	2092	2390	1				4	1	1	0	lat	right	0.510918
1	3	2	16	10516	2092	2390	2				2	1	0	0	ap	right	0.710684
1	3	2	17	10517	2092	2390	1				2	1	0	0	lat	right	0.637199
1	3	2	18	10518	2092	2390			1		3	1	0	0	lat	left
1	3	2	19	10519	2092	2390				1	2	1	0	0	ap	right	0.845266
1	3	2	20	10520	2092	2390	1				3	1	0	0	lat	right	0.401366
1	3	2	21	10521	2092	2390	2				4	1	1	0	ap	right	0.639865
1	3	2	22	10522	2092	2390	1				3	1	1	0	lat	right	0.550023
1	3	2	23	10523	2092	2390	1				4	1	1	0	ap	right	0.583735
1	3	2	24	10524	2092	2390	1				4	1	1	0	lat	right	0.559628
1	3	2	25	10525	2092	2390	2				3	1	0	0	ap	right	0.712046
1	3	2	26	10526	2092	2390	1				2	2	0	0	lat	right	0.548503
1	3	2	27	10527	2092	2390			1		3	2	0	0	ap	right
1	3	2	28	10528	2092	2390			1		2	2	0	0	lat	right
1	3	2	29	10529	2092	2390				1	2	2	0	0	ap	right	0
1	3	2	30	10530	2092	2390	1				4	2	0	0	lat	right	0.706388
1	3	2	31	10531	2092	2390				1	2	2	0	0	ap	right	0
1	3	2	32	10532	2092	2390	1				3	2	0	0	lat	right	0.31252
1	3	2	33	10533	2092	2390			1		4	2	0	0	ap	left
1	3	2	34	10534	2092	2390		1			2	2	0	0	lat	left	0
1	3	2	35	10535	2092	2390			1		3	2	0	0	ap	right
1	3	2	36	10536	2092	2390			1		4	2	0	0	lat	right
1	3	2	37	10537	2092	2390			1		2	2	0	0	ap	left
1	3	2	38	10538	2092	2390				1	2	2	0	0	lat	left
1	3	2	39	10539	2092	2390			1		2	2	0	0	ap	right
1	3	2	40	10540	2092	2390				1	2	2	0	0	lat	right	0.797528
1	3	2	41	10541	2092	2390			1		2	2	0	0	ap	left
1	3	2	42	10542	2092	2390			1		2	2	0	0	lat	left
1	3	2	43	10543	2092	2390	1			1	2	2	0	0	ap	left	0.353465
1	3	2	44	10544	2092	2390	1			1	2	2	0	0	lat	left	0.403857
1	3	2	45	10545	2092	2390	1			1	3	2	1	0	ap	left	0.272393
1	3	2	46	10546	2092	2390	1				3	2	1	0	lat	left	0.728433
1	3	2	47	10547	2092	2390				2	2	2	0	0	ap	left	0
1	3	2	48	10548	2092	2390				1	4	2	0	0	lat	right	0
1	3	2	49	10549	2092	2390	2				2	2	0	0	ap	right	0.606938
1	3	2	50	10550	2092	2390	1				3	2	0	0	lat	right	0.695256
1	3	2	51	10551	2092	2390	1				2	3	0	0	ap	right	0.757782
1	3	2	52	10552	2092	2390	1	1			2	3	0	0	lat	right	0.588953
1	3	2	53	10553	2092	2390			1		3	3	0	0	ap	left
1	3	2	54	10554	2092	2390		1			3	3	0	0	lat	left	0
1	3	2	55	10555	2092	2390	1			1	1	3	0	0	ap	right	0.336484
1	3	2	56	10556	2092	2390	1			1	2	3	0	0	lat	right	0.284958
1	3	2	57	10557	2092	2390	1				2	3	0	0	ap	right	0.685586
1	3	2	58	10558	2092	2390	1				2	3	0	0	lat	right	0.657683
1	3	2	59	10559	2092	2390	1				2	3	1	0	ap	right	0.61629
1	3	2	60	10560	2092	2390	1				2	3	0	0	lat	right	0.702902
1	3	2	61	10561	2092	2390	1				2	3	1	0	ap	right	0.825154
1	3	2	62	10562	2092	2390	1				3	3	1	0	lat	right	0.611141
1	3	2	63	10563	2092	2390	1			1	2	3	0	0	ap	right	0.629008
1	3	2	64	10564	2092	2390	1				2	3	0	0	lat	right	0.732315
1	3	2	65	10565	2092	2390			1		2	3	0	0	ap	left
1	3	2	66	10566	2092	2390			1		2	3	0	0	lat	left
1	3	2	67	10567	2092	2390			1		2	3	0	0	ap	left
1	3	2	68	10568	2092	2390			1		2	3	0	0	lat	left
1	3	2	69	10569	2092	2390			1		2	3	0	0	ap	right
1	3	2	70	10570	2092	2390			1		2	3	0	0	lat	right
1	3	2	71	10571	2092	2390			1		2	3	0	0	lat	right
1	3	2	72	10572	2092	2390			1		2	3	0	0	ap	left
1	3	2	73	10573	2092	2390			1		1	3	0	0	ap	left
1	3	2	74	10574	2092	2390	2				2	3	0	0	ap	left
1	3	2	75	10575	2092	2390	2				2	3	0	0	ap	right	0.620217
1	3	2	76	10576	2092	2390	2				4	4	0	0	lat	right	0.172753
1	3	2	77	10577	2092	2390	2				4	4	1	0	ap	right	0.563919
1	3	2	78	10578	2092	2390	2				3	4	1	0	lat	right	0.257319
1	3	2	79	10579	2092	2390	1			1	3	4	0	0	ap	right	0.789922
1	3	2	80	10580	2092	2390	1			1	3	4	0	0	lat	right	0.592593
1	3	2	81	10581	2092	2390	1				3	4	1	0	ap	right	0.188425
1	3	2	82	10582	2092	2390	2			1	3	4	1	0	lat	right	0.727612
1	3	2	83	10583	2092	2390	2				3	4	0	1	ap	right	0.462798
1	3	2	84	10584	2092	2390	2			1	3	4	0	1	lat	right	0.260181
1	3	2	85	10585	2092	2390	2				3	4	0	1	ap	right	0.394219
1	3	2	86	10586	2092	2390	2			1	2	4	0	1	lat	right	0
1	3	2	87	10587	2092	2390	2				2	4	0	1	ap	right	0.242756
1	3	2	88	10588	2092	2390			1		2	4	0	1	lat	right	0
1	3	2	89	10589	2092	2390			1		2	4	0	0	ap	left
1	3	2	90	10590	2092	2390				1	2	4	0	0	lat	left
1	3	2	91	10591	2092	2390	1				2	4	0	0	ap	left	0
1	3	2	92	10592	2092	2390	1			1	2	4	0	0	lat	left	0.398504
1	3	2	93	10593	2092	2390	1			1	2	4	0	0	ap	left	0.286412
1	3	2	94	10594	2092	2390	1				2	4	0	0	lat	left	0.588327
1	3	2	95	10595	2092	2390	1			1	3	4	1	0	lat	left	0.522474
1	3	2	96	10596	2092	2390	1				3	4	1	0	ap	left	0.346169
1	3	2	97	10597	2092	2390	1			1	2	4	0	0	lat	left	0.376005
1	3	2	98	10598	2092	2390	1				3	4	0	0	ap	left	0.610868
1	3	2	99	10599	2092	2390	1			1	2	4	0	0	lat	left	0.601566
1	3	2	100	10600	2092	2390	1				3	4	0	0	ap	right	0.318286
1	1	3	1	10601	3191	2142	1				3	1	1	0	lat	right	0.751392
1	1	3	2	10602	3191	2142	2	1			3	1	0	0	ap	right	0.396987
1	1	3	3	10603	3191	2142	1	1			3	1	0	0	lat	right	0.326455
1	1	3	4	10604	3191	2142	1	1		1	2	1	0	0	ap	right	0.299066
1	1	3	5	10605	3191	2142	1				3	1	0	0	lat	right	0.221095
1	1	3	6	10606	3191	2142			1		3	1	0	0	lat	right	0
1	1	3	7	10607	3191	2142		2			3	1	0	0	ap	right	0
1	1	3	8	10608	3191	2142		2			3	1	0	0	ap	right	0
1	1	3	9	10609	3191	2142		2			3	1	0	0	lat	right	0
1	1	3	10	10610	3191	2142	2				2	1	0	0	ap	left	0.618999
1	1	3	11	10611	3191	2142	2				3	1	0	0	lat	right	0.30151
1	1	3	12	10612	3191	2142	2			1	2	1	0	0	ap	right	0.485549
1	1	3	13	10613	3191	2142	2				3	1	0	0	lat	right	0.484718
1	1	3	14	10614	3191	2142	2				3	1	1	0	ap	right	0.286886
1	1	3	15	10615	3191	2142	2				3	1	1	0	lat	right	0.319815
1	1	3	16	10616	3191	2142	2			1	2	1	1	0	ap	right	0
1	1	3	17	10617	3191	2142	2				2	1	1	0	lat	right	0.313734
1	1	3	18	10618	3191	2142	2				2	1	1	0	ap	right	0.294539
1	1	3	19	10619	3191	2142	2				2	1	1	0	lat	right	0.287366
1	1	3	20	10620	3191	2142	2				3	1	1	0	ap	right	0.38536
1	1	3	21	10621	3191	2142	2				3	1	1	0	lat	right	0.385817
1	1	3	22	10622	3191	2142	2				3	1	1	0	ap	right	0.331592
1	1	3	23	10623	3191	2142	2				3	1	1	0	lat	right	0.340453
1	1	3	24	10624	3191	2142	2			1	3	1	0	0	ap	right	0.546302
1	1	3	25	10625	3191	2142	2				3	1	0	0	lat	right	0.337041
1	1	3	26	10626	3191	2142	2				2	2	1	0	ap	right	0.253672
1	1	3	27	10627	3191	2142	2				2	2	1	0	lat	right	0.364057
1	1	3	28	10628	3191	2142	1				1	2	1	0	ap	right	0.651592
1	1	3	29	10629	3191	2142	1			1	3	2	1	0	lat	right	0.329916
1	1	3	30	10630	3191	2142		1			2	2	0	0	ap	right	0
1	1	3	31	10631	3191	2142		1			3	2	0	0	lat	right	0
1	1	3	32	10632	3191	2142	1			1	2	2	0	0	ap	left	0.233192
1	1	3	33	10633	3191	2142	1				2	2	0	0	lat	left	0.495776
1	1	3	34	10634	3191	2142	1				4	2	1	0	lat	left	0
1	1	3	35	10635	3191	2142	1				4	2	1	0	ap	left	0.194133
1	1	3	36	10636	3191	2142	1				2	2	1	0	ap	left	0.549682
1	1	3	37	10637	3191	2142	1				3	2	1	0	lat	left	0.257499
1	1	3	38	10638	3191	2142	2				2	2	1	0	ap	left	0.0270889
1	1	3	39	10639	3191	2142	2				2	2	1	0	lat	left	0.107398
1	1	3	40	10640	3191	2142	2				3	2	0	0	ap	left	0.0917365
1	1	3	41	10641	3191	2142	1				3	2	0	0	lat	left	0.252249
1	1	3	42	10642	3191	2142			1		2	2	0	0	ap	right
1	1	3	43	10643	3191	2142			1		2	2	0	0	lat	right
1	1	3	44	10644	3191	2142			1		2	2	0	0	ap	left
1	1	3	45	10645	3191	2142			1		3	2	0	0	lat	left
1	1	3	46	10646	3191	2142		1			2	2	0	0	ap	left	0
1	1	3	47	10647	3191	2142		1			4	2	0	0	lat	left	0
1	1	3	48	10648	3191	2142			1		3	2	0	0	ap	right
1	1	3	49	10649	3191	2142				1	4	2	0	0	lat	right	0
1	1	3	50	10650	3191	2142	2				3	2	1	1	ap	left	0.800965
1	1	3	51	10651	3191	2142	2				3	3	1	1	lat	left	0.377582
1	1	3	52	10652	3191	2142	2				2	3	1	1	ap	left	0.48678
1	1	3	53	10653	3191	2142	2				3	3	1	1	lat	left	0.286656
1	1	3	54	10654	3191	2142	1				2	3	0	0	ap	left	0.473173
1	1	3	55	10655	3191	2142	1				3	3	0	0	lat	left	0
1	1	3	56	10656	3191	2142	1				3	3	1	0	ap	left	0.376
1	1	3	57	10657	3191	2142	1				2	3	1	0	lat	left	0.341159
1	1	3	58	10658	3191	2142	2				3	3	1	0	ap	left	0.253423
1	1	3	59	10659	3191	2142	2				3	3	1	0	lat	left	0.151768
1	1	3	60	10660	3191	2142	1				2	3	1	0	ap	left	0.500771
1	1	3	61	10661	3191	2142	1				2	3	1	0	lat	left	0.448465
1	1	3	62	10662	3191	2142	1				1	3	0	0	ap	left	0.511545
1	1	3	63	10663	3191	2142	1				1	3	0	0	lat	left	0.673048
1	1	3	64	10664	3191	2142	2				1	3	0	0	ap	right	0.721948
1	1	3	65	10665	3191	2142	1			1	1	3	0	0	lat	right	0.679965
1	1	3	66	10666	3191	2142	2				2	3	1	0	ap	right	0.802913
1	1	3	67	10667	3191	2142	1				2	3	1	0	lat	right	0.335773
1	1	3	68	10668	3191	2142			1		1	3	0	0	lat	right
1	1	3	69	10669	3191	2142			1		1	3	0	0	lat	right
1	1	3	70	10670	3191	2142	1				1	3	0	0	ap	left	0.65806
1	1	3	71	10671	3191	2142	1				1	3	0	0	lat	left	0.67823
1	1	3	72	10672	3191	2142	1				1	3	1	0	ap	left	0.72989
1	1	3	73	10673	3191	2142	1				1	3	1	0	lat	left	0.802721
1	1	3	74	10674	3191	2142	1				1	3	0	0	ap	right	0.635998
1	1	3	75	10675	3191	2142	1				1	3	0	0	lat	right	0.231274
1	1	3	76	10676	3191	2142	2				2	4	0	0	ap	right	0.667745
1	1	3	77	10677	3191	2142	2				2	4	0	0	lat	right	0.829535
1	1	3	78	10678	3191	2142	2				3	4	1	0	ap	right	0
1	1	3	79	10679	3191	2142	2				1	4	1	0	lat	right	0.65696
1	1	3	80	10680	3191	2142	2				3	4	0	0	ap	left	0.337509
1	1	3	81	10681	3191	2142	2				3	4	0	0	lat	left	0.416897
1	1	3	82	10682	3191	2142	1				3	4	1	0	ap	left	0.641773
1	1	3	83	10683	3191	2142	1				4	4	1	0	lat	left	0.774318
1	1	3	84	10684	3191	2142	1				3	4	1	0	ap	left	0.64991
1	1	3	85	10685	3191	2142	1				2	4	1	0	lat	left	0.610362
1	1	3	86	10686	3191	2142	2				3	4	1	0	ap	left	0.344094
1	1	3	87	10687	3191	2142	2				3	4	1	0	lat	left	0.363145
1	1	3	88	10688	3191	2142	1				2	4	0	0	ap	left	0.572946
1	1	3	89	10689	3191	2142	1				2	4	0	0	lat	left	0.576729
1	1	3	90	10690	3191	2142	1				3	4	0	0	ap	left	0.647066
1	1	3	91	10691	3191	2142	1				2	4	0	0	lat	left	0.657404
1	1	3	92	10692	3191	2142			1		1	4	0	0	ap	left
1	1	3	93	10693	3191	2142			1		1	4	0	0	lat	left
1	1	3	94	10694	3191	2142				1	1	4	0	0	ap	left	0
1	1	3	95	10695	3191	2142				1	1	4	0	0	lat	left	0
1	1	3	96	10696	3191	2142	1				1	4	0	0	ap	right	0.509335
1	1	3	97	10697	3191	2142	1				1	4	0	0	lat	right	0.424042
1	1	3	98	10698	3191	2142	2				1	4	0	0	ap	left	0.799825
1	1	3	99	10699	3191	2142	2				1	4	0	0	lat	left	0.367311
1	1	3	100	10700	3191	2142			1		3	4	0	0	ap	right	0
1	2	3	1	10701	3115	1900		1			3	1	0	0	lat	right	0
1	2	3	2	10702	3115	1900	1	1			3	1	0	0	ap	right	0
1	2	3	3	10703	3115	1900		1			3	1	0	0	lat	right	0
1	2	3	4	10704	3115	1900	1	1			2	1	0	0	ap	right	0
1	2	3	5	10705	3115	1900			1		3	1	0	0	lat	right
1	2	3	6	10706	3115	1900	1				1	1	1	0	ap	left	0.727406
1	2	3	7	10707	3115	1900	1				2	1	1	0	lat	left	0
1	2	3	8	10708	3115	1900			1		1	1	0	0	ap	left
1	2	3	9	10709	3115	1900			1		1	1	0	0	lat	left
1	2	3	10	10710	3115	1900	1				1	1	0	0	ap	right	0.682141
1	2	3	11	10711	3115	1900	1	1			1	1	0	0	lat	right	0.280515
1	2	3	12	10712	3115	1900	1				2	1	0	0	ap	left	0.637476
1	2	3	13	10713	3115	1900	1				1	1	0	0	lat	left	0.926272
1	2	3	14	10714	3115	1900	1				1	1	0	0	ap	left	0.78396
1	2	3	15	10715	3115	1900	1				2	1	0	0	lat	left	0.262225
1	2	3	16	10716	3115	1900	1				5	1	1	0	ap	left	0
1	2	3	17	10717	3115	1900	1				3	1	1	0	lat	left	0
1	2	3	18	10718	3115	1900			1		5	1	1	0	ap	left
1	2	3	19	10719	3115	1900	1				5	1	1	0	lat	left	0
1	2	3	20	10720	3115	1900			1		2	1	0	0	ap	left
1	2	3	21	10721	3115	1900			1		2	1	0	0	ap	left
1	2	3	22	10722	3115	1900		1			3	1	0	0	lat	left	0
1	2	3	23	10723	3115	1900		1			4	1	0	0	obl	right	0
1	2	3	24	10724	3115	1900			1		2	1	0	0	ap	right
1	2	3	25	10725	3115	1900				1	1	1	0	0	ap	left
1	2	3	26	10726	3115	1900			1		2	2	0	0	lat	left	0
1	2	3	27	10727	3115	1900			1		2	2	0	0	ap	right
1	2	3	28	10728	3115	1900			1		2	2	0	0	lat	right
1	2	3	29	10729	3115	1900			1		2	2	0	0	ap	left
1	2	3	30	10730	3115	1900	1				1	2	0	0	lat	left
1	2	3	31	10731	3115	1900	1				1	2	0	0	ap	left	0.803378
1	2	3	32	10732	3115	1900	1				1	2	0	0	lat	left	0.514848
1	2	3	33	10733	3115	1900	1				1	2	0	0	ap	right	0.778466
1	2	3	34	10734	3115	1900			1		1	2	0	0	lat	right	0.503315
1	2	3	35	10735	3115	1900			1		1	2	0	0	ap	left
1	2	3	36	10736	3115	1900	2	1			2	2	0	0	lat	left
1	2	3	37	10737	3115	1900	1				2	2	1	0	ap	right	0.34484
1	2	3	38	10738	3115	1900	2				1	2	1	0	lat	right	0.356923
1	2	3	39	10739	3115	1900	1				1	2	0	0	ap	right	0.537348
1	2	3	40	10740	3115	1900	2				2	2	0	0	lat	right	0.532251
1	2	3	41	10741	3115	1900	1				1	2	1	1	ap	left	0.629352
1	2	3	42	10742	3115	1900	2				1	2	1	1	lat	left	0.779711
1	2	3	43	10743	3115	1900	1				1	2	0	1	ap	left	0.66416
1	2	3	44	10744	3115	1900			1		1	2	0	1	lat	left	0.51547
1	2	3	45	10745	3115	1900			1		1	2	0	0	ap	left
1	2	3	46	10746	3115	1900	2				1	2	0	0	lat	left
1	2	3	47	10747	3115	1900	1				2	2	0	1	ap	left	0.259459
1	2	3	48	10748	3115	1900				2	2	2	0	1	lat	left	0.247853
1	2	3	49	10749	3115	1900				1	2	2	0	1	ap	left	0
1	2	3	50	10750	3115	1900				1	2	2	0	1	lat	left	0
1	2	3	51	10751	3115	1900				1	2	3	0	0	ap	left	0
1	2	3	52	10752	3115	1900	1				2	3	0	0	lat	left	0.423425
1	2	3	53	10753	3115	1900	1				1	3	0	0	ap	right	0.667817
1	2	3	54	10754	3115	1900			1		1	3	0	0	lat	right	0.314796
1	2	3	55	10755	3115	1900			1		1	3	0	0	ap	left
1	2	3	56	10756	3115	1900			1		1	3	0	0	lat	left
1	2	3	57	10757	3115	1900			1		1	3	0	0	ap	right
1	2	3	58	10758	3115	1900			1		1	3	0	0	lat	right
1	2	3	59	10759	3115	1900				1	1	3	0	0	ap	right	0
1	2	3	60	10760	3115	1900				1	3	3	0	0	lat	right	0
1	2	3	61	10761	3115	1900				1	2	3	0	0	ap	left	0
1	2	3	62	10762	3115	1900	1				1	3	0	0	lat	left	0
1	2	3	63	10763	3115	1900	1				1	3	0	0	ap	left	0.922372
1	2	3	64	10764	3115	1900	1				3	3	0	0	lat	left	0.866505
1	2	3	65	10765	3115	1900	1				1	3	1	0	ap	left	0.627467
1	2	3	66	10766	3115	1900	1				1	3	1	0	lat	left	0.834992
1	2	3	67	10767	3115	1900	1				1	3	1	0	ap	left	0.569505
1	2	3	68	10768	3115	1900	1				1	3	1	0	lat	left	0.777402
1	2	3	69	10769	3115	1900	1				1	3	1	0	ap	left	0.468866
1	2	3	70	10770	3115	1900			1		1	3	1	0	lat	left	0.624077
1	2	3	71	10771	3115	1900			1		1	3	0	0	ap	right
1	2	3	72	10772	3115	1900	2				1	3	0	0	lat	right
1	2	3	73	10773	3115	1900	2				1	3	1	0	ap	left	0.669189
1	2	3	74	10774	3115	1900	2				1	3	1	0	lat	left	0.558287
1	2	3	75	10775	3115	1900	2				1	3	1	0	ap	left	0.548635
1	2	3	76	10776	3115	1900	2				1	4	1	0	lat	left	0.245767
1	2	3	77	10777	3115	1900	1				1	4	1	1	ap	left	0.573417
1	2	3	78	10778	3115	1900	2				1	4	1	1	lat	left	0.696175
1	2	3	79	10779	3115	1900	2				1	4	0	0	ap	left	0.575254
1	2	3	80	10780	3115	1900	1				1	4	0	0	lat	left	0.293285
1	2	3	81	10781	3115	1900	1				1	4	0	0	ap	right	0.914669
1	2	3	82	10782	3115	1900	1				1	4	0	0	lat	right	0.615014
1	2	3	83	10783	3115	1900	1				1	4	1	1	ap	right	0.366259
1	2	3	84	10784	3115	1900	1			1	1	4	1	1	lat	right	0
1	2	3	85	10785	3115	1900	1				1	4	0	0	ap	right	0.555046
1	2	3	86	10786	3115	1900	1			1	1	4	0	0	lat	right	0.424159
1	2	3	87	10787	3115	1900	1				1	4	0	0	ap	right	0.346373
1	2	3	88	10788	3115	1900	2				1	4	0	0	lat	right	0.506655
1	2	3	89	10789	3115	1900	2				1	4	1	0	ap	left	0.461877
1	2	3	90	10790	3115	1900	1				1	4	1	0	lat	left	0.343533
1	2	3	91	10791	3115	1900	1				1	4	1	0	ap	left	0.762391
1	2	3	92	10792	3115	1900	1				1	4	1	0	lat	left	0.721429
1	2	3	93	10793	3115	1900	1				1	4	1	1	ap	left	0.542781
1	2	3	94	10794	3115	1900	1				1	4	1	1	lat	left	0.792089
1	2	3	95	10795	3115	1900	1				1	4	1	1	ap	left	0.584615
1	2	3	96	10796	3115	1900	1				1	4	1	1	lat	left	0.618056
1	2	3	97	10797	3115	1900	1				1	4	1	1	ap	left	0.490828
1	2	3	98	10798	3115	1900	2				1	4	1	1	lat	left	0.783333
1	2	3	99	10799	3115	1900	1				1	4	0	1	ap	left	0.636045
1	2	3	100	10800	3115	1900	1				1	4	0	1	lat	left	0.559502
1	3	3	1	10801	2086	1424			1		2	1	0	0	ap	left
1	3	3	2	10802	2086	1424			1		2	1	0	0	lat	left
1	3	3	3	10803	2086	1424	1				4	1	0	0	ap	left	0
1	3	3	4	10804	2086	1424	1				3	1	0	0	lat	left	0
1	3	3	5	10805	2086	1424			1		2	1	0	0	ap	right
1	3	3	6	10806	2086	1424			1		2	1	0	0	lat	right
1	3	3	7	10807	2086	1424	2				2	1	1	0	ap	right	0.504496
1	3	3	8	10808	2086	1424	1				3	1	1	0	lat	right	0.726316
1	3	3	9	10809	2086	1424	2				2	1	1	0	ap	right	0.435898
1	3	3	10	10810	2086	1424	1				3	1	1	0	lat	right	0.893063
1	3	3	11	10811	2086	1424	2				4	1	1	0	ap	right	0.494469
1	3	3	12	10812	2086	1424	1				3	1	1	0	lat	right	0.899525
1	3	3	13	10813	2086	1424		1			4	1	0	0	ap	right	0
1	3	3	14	10814	2086	1424		1			4	1	0	0	lat	right	0
1	3	3	15	10815	2086	1424			1		2	1	0	0	ap	right
1	3	3	16	10816	2086	1424			1		2	1	0	0	lat	right
1	3	3	17	10817	2086	1424		1			3	1	0	0	ap	left	0
1	3	3	18	10818	2086	1424			1		3	1	0	0	lat	left
1	3	3	19	10819	2086	1424			1		3	1	0	0	ap	left
1	3	3	20	10820	2086	1424			1		2	1	0	0	lat	left
1	3	3	21	10821	2086	1424	2				3	1	1	1	ap	right	0.488736
1	3	3	22	10822	2086	1424	2				3	1	1	1	lat	right	0.533857
1	3	3	23	10823	2086	1424	2				3	1	0	1	ap	right	0.552215
1	3	3	24	10824	2086	1424	2				3	1	0	1	lat	right	0.465978
1	3	3	25	10825	2086	1424	2				3	1	0	1	ap	right	0.767146
1	3	3	26	10826	2086	1424	2				2	2	0	1	lat	right	0.586257
1	3	3	27	10827	2086	1424	2				3	2	1	1	ap	right	0.605907
1	3	3	28	10828	2086	1424	2				3	2	1	1	lat	right	0.610987
1	3	3	29	10829	2086	1424	2				2	2	0	1	ap	right	0.765131
1	3	3	30	10830	2086	1424	2				3	2	0	1	lat	right	0.213381
1	3	3	31	10831	2086	1424	1				4	2	1	0	lat	right	0.336704
1	3	3	32	10832	2086	1424	2				4	2	1	0	ap	right	0.555949
1	3	3	33	10833	2086	1424				1	4	2	1	0	ap	left	0
1	3	3	34	10834	2086	1424	1				2	2	1	0	lat	left	0.277849
1	3	3	35	10835	2086	1424	2				4	2	1	0	ap	left	0.708822
1	3	3	36	10836	2086	1424	1				4	2	1	0	lat	left	0.52094
1	3	3	37	10837	2086	1424	2				3	2	1	0	ap	left	0.479258
1	3	3	38	10838	2086	1424	2				4	2	1	0	ap	right	0.327888
1	3	3	39	10839	2086	1424	1				2	2	1	0	lat	right	0.425517
1	3	3	40	10840	2086	1424	1				3	2	1	0	lat	left	0.394737
1	3	3	41	10841	2086	1424	2				2	2	0	0	ap	right	0.617267
1	3	3	42	10842	2086	1424	1				2	2	0	0	lat	right	0.773785
1	3	3	43	10843	2086	1424	2				2	2	0	0	ap	left	0.499203
1	3	3	44	10844	2086	1424	1				2	2	0	0	lat	left	0.672685
1	3	3	45	10845	2086	1424	1				5	2	1	0	lat	left	0
1	3	3	46	10846	2086	1424			1		5	2	1	0	ap	left
1	3	3	47	10847	2086	1424	1				4	2	1	0	lat	right	0
1	3	3	48	10848	2086	1424	1				4	2	1	0	ap	right	0.733333
1	3	3	49	10849	2086	1424	1				3	2	1	0	lat	right	0.56666
1	3	3	50	10850	2086	1424	1				2	2	1	0	ap	right	0.792088
1	3	3	51	10851	2086	1424	1			1	3	3	0	0	ap	right	0.316302
1	3	3	52	10852	2086	1424	1			1	3	3	0	0	lat	right	0.518937
1	3	3	53	10853	2086	1424	2				4	3	0	0	ap	right	0.724663
1	3	3	54	10854	2086	1424	1				2	3	0	0	lat	right	0.34058
1	3	3	55	10855	2086	1424	2				5	3	1	0	ap	right	0.416461
1	3	3	56	10856	2086	1424	1				4	3	1	0	lat	right	0.586711
1	3	3	57	10857	2086	1424	2				4	3	1	0	ap	right	0.458102
1	3	3	58	10858	2086	1424	1				4	3	1	0	lat	right	0.608115
1	3	3	59	10859	2086	1424	2				3	3	0	0	ap	right	0.592385
1	3	3	60	10860	2086	1424	1				2	3	0	0	lat	right	0.308886
1	3	3	61	10861	2086	1424	1				4	3	1	0	lat	right	0.729977
1	3	3	62	10862	2086	1424	2				4	3	1	0	ap	right	0.595013
1	3	3	63	10863	2086	1424	1				3	3	1	0	ap	right	0.732073
1	3	3	64	10864	2086	1424	1				3	3	1	0	lat	right	0.508278
1	3	3	65	10865	2086	1424	1				3	3	1	0	ap	right	0.506339
1	3	3	66	10866	2086	1424	1				4	3	1	0	lat	right	0.691421
1	3	3	67	10867	2086	1424	1				2	3	0	0	ap	right	0.764983
1	3	3	68	10868	2086	1424	1				2	3	0	0	lat	right	0.705726
1	3	3	69	10869	2086	1424	1				3	3	1	0	ap	right	0.59603
1	3	3	70	10870	2086	1424	1				3	3	1	0	lat	right	0.521866
1	3	3	71	10871	2086	1424	1				2	3	0	0	ap	right	0.736873
1	3	3	72	10872	2086	1424	1				3	3	0	0	ap	right	0.746652
1	3	3	73	10873	2086	1424	1				2	3	0	0	ap	left	0.416667
1	3	3	74	10874	2086	1424	1				3	3	0	0	lat	left	0.357008
1	3	3	75	10875	2086	1424	1				3	3	0	0	ap	right	0.68046
1	3	3	76	10876	2086	1424	1				4	4	0	0	lat	right	0.387018
1	3	3	77	10877	2086	1424	1				4	4	1	0	ap	right	0.333118
1	3	3	78	10878	2086	1424	1				3	4	1	0	lat	right	0.475352
1	3	3	79	10879	2086	1424			1		2	4	0	0	ap	right
1	3	3	80	10880	2086	1424			1		2	4	0	0	lat	right
1	3	3	81	10881	2086	1424			1		4	4	0	0	ap	right
1	3	3	82	10882	2086	1424			1		3	4	0	0	lat	right
1	3	3	83	10883	2086	1424			1		2	4	0	0	ap	left
1	3	3	84	10884	2086	1424			1		3	4	0	0	obl	left
1	3	3	85	10885	2086	1424		1			3	4	0	0	ap	left	0
1	3	3	86	10886	2086	1424			1		3	4	0	0	lat	left
1	3	3	87	10887	2086	1424			1		3	4	0	0	ap	right
1	3	3	88	10888	2086	1424			1		2	4	0	0	lat	right
1	3	3	89	10889	2086	1424			1		2	4	0	0	ap	left
1	3	3	90	10890	2086	1424			1		3	4	0	0	lat	left
1	3	3	91	10891	2086	1424	1				2	4	0	0	ap	right	0.427094
1	3	3	92	10892	2086	1424	1				3	4	0	0	lat	right	0.34632
1	3	3	93	10893	2086	1424	1				2	4	1	0	ap	right	0.571624
1	3	3	94	10894	2086	1424	1				2	4	1	0	lat	right	0.375175
1	3	3	95	10895	2086	1424	1				2	4	1	0	ap	right	0.537937
1	3	3	96	10896	2086	1424	1				2	4	1	0	lat	right	0.225962
1	3	3	97	10897	2086	1424			1		3	4	0	0	ap	left
1	3	3	98	10898	2086	1424			1		3	4	0	0	ap	left
1	3	3	99	10899	2086	1424		1			2	4	0	0	ap	left	0
1	3	3	100	10900	2086	1424			1		3	4	0	0	lat	left
1	1	4	1	10901	3624	1867	1				2	1	0	0	ap	left	0.72
1	1	4	2	10902	3624	1867	1				2	1	0	0	lat	left	0.851393
1	1	4	3	10903	3624	1867			1		3	1	0	0	ap	right
1	1	4	4	10904	3624	1867			1		3	1	0	0	lat	right
1	1	4	5	10905	3624	1867	2				3	1	1	0	ap	right	0.231163
1	1	4	6	10906	3624	1867	2				3	1	1	0	lat	right	0.376645
1	1	4	7	10907	3624	1867	2				3	1	1	0	ap	right	0.341774
1	1	4	8	10908	3624	1867	1				2	1	1	0	lat	right	0.789449
1	1	4	9	10909	3624	1867	1				3	1	1	0	ap	right	0
1	1	4	10	10910	3624	1867	1				4	1	1	0	lat	right	0.801133
1	1	4	11	10911	3624	1867			1		1	1	0	0	ap	right
1	1	4	12	10912	3624	1867			1		1	1	0	0	ap	right
1	1	4	13	10913	3624	1867			1		2	1	0	0	lat	right
1	1	4	14	10914	3624	1867			1		1	1	0	0	ap	right
1	1	4	15	10915	3624	1867	1	1			3	1	1	0	ap	left	0.274245
1	1	4	16	10916	3624	1867	1				5	1	1	0	lat	left	0.687683
1	1	4	17	10917	3624	1867			1		2	1	0	0	ap	right
1	1	4	18	10918	3624	1867			1		2	1	0	0	lat	right
1	1	4	19	10919	3624	1867	1				2	1	0	0	ap	left	0.704392
1	1	4	20	10920	3624	1867	1				1	1	0	0	lat	left	0.78125
1	1	4	21	10921	3624	1867			1		3	1	0	0	ap	right
1	1	4	22	10922	3624	1867			1		2	1	0	0	lat	left
1	1	4	23	10923	3624	1867	3				2	1	0	0	ap	left	0.741214
1	1	4	24	10924	3624	1867	2				3	1	0	0	lat	left	0.718945
1	1	4	25	10925	3624	1867	2				3	1	1	0	ap	left	0.452613
1	1	4	26	10926	3624	1867	2				3	2	1	0	lat	left	0.228914
1	1	4	27	10927	3624	1867	3				3	2	1	0	ap	left	0.299648
1	1	4	28	10928	3624	1867	2				2	2	1	0	lat	left	0.350349
1	1	4	29	10929	3624	1867	2				1	2	0	0	lat	left	0.385128
1	1	4	30	10930	3624	1867	2				1	2	1	0	ap	right	0.733782
1	1	4	31	10931	3624	1867	2				2	2	1	0	lat	right	0.626919
1	1	4	32	10932	3624	1867	2				2	2	1	0	ap	left	0.764388
1	1	4	33	10933	3624	1867	2				3	2	1	0	lat	left	0.405847
1	1	4	34	10934	3624	1867	2				2	2	1	0	ap	right	0.84915
1	1	4	35	10935	3624	1867	2				2	2	1	0	lat	right	0.763154
1	1	4	36	10936	3624	1867	2				2	2	1	0	ap	left	0.750959
1	1	4	37	10937	3624	1867	1				2	2	1	0	lat	left	0.513087
1	1	4	38	10938	3624	1867	2				2	2	1	0	ap	left	0.719888
1	1	4	39	10939	3624	1867	2				2	2	1	0	lat	left	0
1	1	4	40	10940	3624	1867	2				2	2	1	0	ap	left	0.689448
1	1	4	41	10941	3624	1867	2				3	2	1	0	lat	left	0.771518
1	1	4	42	10942	3624	1867	2				2	2	1	0	ap	left	0.856541
1	1	4	43	10943	3624	1867	2				2	2	1	0	lat	left	0.345402
1	1	4	44	10944	3624	1867			1		2	2	0	1	ap	left
1	1	4	45	10945	3624	1867				1	1	2	0	1	lat	left	0
1	1	4	46	10946	3624	1867	1	1			5	2	1	0	ap	left	0
1	1	4	47	10947	3624	1867	1				5	2	1	0	lat	left	0
1	1	4	48	10948	3624	1867		2			4	2	0	0	lat	left	0
1	1	4	49	10949	3624	1867		2			4	2	0	0	lat	left	0
1	1	4	50	10950	3624	1867		1			3	2	0	0	ap	right	0
1	1	4	51	10951	3624	1867		1			3	3	0	0	lat	right	0
1	1	4	52	10952	3624	1867	2				3	3	0	1	ap	left	0.317673
1	1	4	53	10953	3624	1867	1				2	3	0	1	lat	left	0.225209
1	1	4	54	10954	3624	1867	2				3	3	0	1	ap	left	0.218794
1	1	4	55	10955	3624	1867	1				3	3	0	1	lat	left	0
1	1	4	56	10956	3624	1867	2				3	3	0	1	ap	left	0.221149
1	1	4	57	10957	3624	1867	1				3	3	0	1	lat	left	0
1	1	4	58	10958	3624	1867	2				3	3	0	1	ap	left	0.231353
1	1	4	59	10959	3624	1867	1				3	3	0	1	lat	left	0.247937
1	1	4	60	10960	3624	1867	2				3	3	0	0	ap	left	0.58582
1	1	4	61	10961	3624	1867	1				3	3	0	0	lat	left	0.477115
1	1	4	62	10962	3624	1867				1	3	3	0	0	ap	right	0
1	1	4	63	10963	3624	1867				1	3	3	0	0	lat	right	0
1	1	4	64	10964	3624	1867			1		2	3	0	0	ap	right
1	1	4	65	10965	3624	1867			1		2	3	0	0	lat	right
1	1	4	66	10966	3624	1867			1		3	3	0	0	ap	right
1	1	4	67	10967	3624	1867			1		3	3	0	0	lat	right
1	1	4	68	10968	3624	1867			1		3	3	0	0	lat	right
1	1	4	69	10969	3624	1867	1	1			3	3	1	0	ap	left	0.319132
1	1	4	70	10970	3624	1867	1	1			4	3	1	0	lat	left	0.283666
1	1	4	71	10971	3624	1867			1		3	3	0	0	ap	right
1	1	4	72	10972	3624	1867			1		3	3	0	0	lat	right
1	1	4	73	10973	3624	1867	1				3	3	0	0	ap	right	0.804171
1	1	4	74	10974	3624	1867	1				4	3	0	0	lat	right	0.542049
1	1	4	75	10975	3624	1867			1		2	3	0	0	ap	right
1	1	4	76	10976	3624	1867			1		2	4	0	0	lat	right
1	1	4	77	10977	3624	1867			1		3	4	0	0	ap	left
1	1	4	78	10978	3624	1867	1				3	4	0	0	lat	left	0.665595
1	1	4	79	10979	3624	1867			1		3	4	0	0	ap	right
1	1	4	80	10980	3624	1867		1			3	4	0	0	lat	right	0
1	1	4	81	10981	3624	1867	1	1			3	4	0	0	ap	left	0.254169
1	1	4	82	10982	3624	1867	1	1			3	4	0	0	lat	left	0.143414
1	1	4	83	10983	3624	1867	1				4	4	0	0	ap	left	0.461015
1	1	4	84	10984	3624	1867			1		4	4	0	0	ap	left
1	1	4	85	10985	3624	1867	1	1			3	4	1	0	ap	left	0
1	1	4	86	10986	3624	1867		1		1	4	4	1	0	lat	left	0
1	1	4	87	10987	3624	1867	1				3	4	0	0	ap	left	0
1	1	4	88	10988	3624	1867	1				3	4	0	0	lat	left	0.344713
1	1	4	89	10989	3624	1867	2				2	4	1	0	ap	left	0.18508
1	1	4	90	10990	3624	1867	1				2	4	1	0	lat	left	0.850014
1	1	4	91	10991	3624	1867	2				4	4	0	0	ap	left	0.259301
1	1	4	92	10992	3624	1867	2				4	4	0	0	lat	left	0.314854
1	1	4	93	10993	3624	1867	2				3	4	1	0	ap	left	0.548763
1	1	4	94	10994	3624	1867	2				3	4	1	0	lat	left	0.300173
1	1	4	95	10995	3624	1867	2				3	4	1	0	ap	left	0.499073
1	1	4	96	10996	3624	1867	1				4	4	1	0	lat	left	0.647722
1	1	4	97	10997	3624	1867	2				3	4	0	0	ap	left	0.633063
1	1	4	98	10998	3624	1867	1				4	4	0	0	lat	left	0.397703
1	1	4	99	10999	3624	1867			1		3	4	0	0	ap	left
1	1	4	100	11000	3624	1867				1	4	4	0	0	lat	left	0
1	2	4	1	11001	2612	1627			1		1	1	1	0	ap	left
1	2	4	2	11002	2612	1627			1		1	1	1	0	lat	left
1	2	4	3	11003	2612	1627			1		1	1	0	0	ap	left
1	2	4	4	11004	2612	1627			1		1	1	0	0	lat	left
1	2	4	5	11005	2612	1627	1				1	1	1	0	ap	left	0.272825
1	2	4	6	11006	2612	1627	1				1	1	1	0	lat	left	0.294311
1	2	4	7	11007	2612	1627	2				1	1	0	0	ap	left	0.643513
1	2	4	8	11008	2612	1627	2				1	1	0	0	lat	left	0.192117
1	2	4	9	11009	2612	1627	2				2	1	0	1	ap	right	0.838697
1	2	4	10	11010	2612	1627	1				2	1	0	1	lat	right	0
1	2	4	11	11011	2612	1627	1				2	1	0	1	ap	right	0.357535
1	2	4	12	11012	2612	1627	1				2	1	0	1	lat	right	0
1	2	4	13	11013	2612	1627			1		2	1	0	0	ap	left
1	2	4	14	11014	2612	1627			1		1	1	0	0	lat	left
1	2	4	15	11015	2612	1627		1			5	1	0	0	ap	left	0
1	2	4	16	11016	2612	1627			1		4	1	0	0	ap	left
1	2	4	17	11017	2612	1627			1		2	1	0	0	ap	left
1	2	4	18	11018	2612	1627			1		2	1	0	0	lat	left
1	2	4	19	11019	2612	1627			1		2	1	0	0	ap	left
1	2	4	20	11020	2612	1627			1		2	1	0	0	lat	left
1	2	4	21	11021	2612	1627	1				2	1	0	0	ap	right	0.866111
1	2	4	22	11022	2612	1627	1				1	1	0	0	lat	right	0.88578
1	2	4	23	11023	2612	1627			1		1	1	0	0	ap	left	0
1	2	4	24	11024	2612	1627			1		1	1	0	0	lat	left
1	2	4	25	11025	2612	1627			1		3	1	0	0	ap	right
1	2	4	26	11026	2612	1627			1		4	2	0	0	ap	right
1	2	4	27	11027	2612	1627		1			4	2	0	0	ap	right	0
1	2	4	28	11028	2612	1627		1		1	5	2	0	0	lat	right	0
1	2	4	29	11029	2612	1627			1		2	2	0	0	ap	left
1	2	4	30	11030	2612	1627				1	2	2	0	0	lat	left	0
1	2	4	31	11031	2612	1627	1				2	2	1	0	ap	right	0.931288
1	2	4	32	11032	2612	1627	1				2	2	1	0	ap	left	0.718945
1	2	4	33	11033	2612	1627	1				1	2	1	0	lat	left	0.58777
1	2	4	34	11034	2612	1627	1				1	2	1	0	lat	right	0.577908
1	2	4	35	11035	2612	1627	2				1	2	1	0	ap	right	0.620441
1	2	4	36	11036	2612	1627	1				1	2	1	0	ap	left	0.575194
1	2	4	37	11037	2612	1627	1				1	2	1	0	lat	left	0.404957
1	2	4	38	11038	2612	1627	1				1	2	1	0	lat	right	0.698281
1	2	4	39	11039	2612	1627	1				1	2	1	0	ap	right	0.659977
1	2	4	40	11040	2612	1627	1				1	2	1	0	lat	right	0.69354
1	2	4	41	11041	2612	1627	1				1	2	1	0	ap	left	0.69188
1	2	4	42	11042	2612	1627	1				1	2	1	0	lat	left	0.568437
1	2	4	43	11043	2612	1627	1				1	2	1	0	ap	right	0.54889
1	2	4	44	11044	2612	1627	1				1	2	1	0	lat	right	0.617284
1	2	4	45	11045	2612	1627	1				4	2	1	0	ap	left	0.301821
1	2	4	46	11046	2612	1627	1				2	2	1	0	lat	left	0.358507
1	2	4	47	11047	2612	1627			1		2	2	0	0	ap	left
1	2	4	48	11048	2612	1627			1		2	2	0	0	lat	left
1	2	4	49	11049	2612	1627			1		3	2	0	0	ap	left
1	2	4	50	11050	2612	1627			1		1	2	0	0	ap	left
1	2	4	51	11051	2612	1627	1				1	3	0	0	ap	left	0.869087
1	2	4	52	11052	2612	1627	1				1	3	0	0	lat	left	0.717295
1	2	4	53	11053	2612	1627			1		1	3	0	0	ap	right
1	2	4	54	11054	2612	1627			1		1	3	0	0	lat	right
1	2	4	55	11055	2612	1627	2				1	3	0	0	ap	right	0.661778
1	2	4	56	11056	2612	1627	1				1	3	0	0	lat	right	0.343003
1	2	4	57	11057	2612	1627			1		1	3	0	0	ap	left
1	2	4	58	11058	2612	1627			1		1	3	0	0	lat	left
1	2	4	59	11059	2612	1627			1		1	3	0	0	lat	right
1	2	4	60	11060	2612	1627		1			3	3	0	0	ap	right	0
1	2	4	61	11061	2612	1627			1		1	3	0	0	lat	right
1	2	4	62	11062	2612	1627			1		1	3	0	0	ap	left
1	2	4	63	11063	2612	1627	1				4	3	0	0	lat	left	0
1	2	4	64	11064	2612	1627			1		2	3	0	0	ap	right
1	2	4	65	11065	2612	1627			1		1	3	0	0	lat	right
1	2	4	66	11066	2612	1627	1			1	3	3	1	0	ap	left	0.335461
1	2	4	67	11067	2612	1627	1				3	3	1	0	lat	left	0.645992
1	2	4	68	11068	2612	1627	2				1	3	1	1	ap	left	0.631578
1	2	4	69	11069	2612	1627	2				1	3	1	1	lat	left	0.679201
1	2	4	70	11070	2612	1627			1		1	3	0	0	ap	left
1	2	4	71	11071	2612	1627			1		1	3	0	0	lat	left
1	2	4	72	11072	2612	1627			1		1	3	0	0	ap	right
1	2	4	73	11073	2612	1627			1		1	3	0	0	lat	left
1	2	4	74	11074	2612	1627	1				2	3	0	0	ap	left	0
1	2	4	75	11075	2612	1627	1				3	3	0	0	lat	left	0
1	2	4	76	11076	2612	1627	1			1	2	4	1	0	ap	left	0.321383
1	2	4	77	11077	2612	1627	1				1	4	1	0	lat	left	0.486726
1	2	4	78	11078	2612	1627			1		2	4	0	0	ap	left
1	2	4	79	11079	2612	1627			1		1	4	0	0	lat	left
1	2	4	80	11080	2612	1627			1		1	4	0	0	ap	left
1	2	4	81	11081	2612	1627			1		1	4	0	0	lat	left
1	2	4	82	11082	2612	1627			1		3	4	0	0	ap	right
1	2	4	83	11083	2612	1627			1		3	4	0	0	lat	right
1	2	4	84	11084	2612	1627			1		1	4	0	0	ap	right
1	2	4	85	11085	2612	1627			1		2	4	0	0	ap	right
1	2	4	86	11086	2612	1627	1				1	4	0	0	ap	left	0.642648
1	2	4	87	11087	2612	1627	1				1	4	0	0	lat	left	0.783817
1	2	4	88	11088	2612	1627			1		1	4	0	0	lat	left
1	2	4	89	11089	2612	1627	1				1	4	0	0	ap	right	0.665607
1	2	4	90	11090	2612	1627	1				1	4	0	0	lat	right	0.802083
1	2	4	91	11091	2612	1627	1				1	4	1	0	ap	right	0.530466
1	2	4	92	11092	2612	1627	1				1	4	1	0	lat	right	0.572246
1	2	4	93	11093	2612	1627	1				1	4	0	0	ap	right	0.519501
1	2	4	94	11094	2612	1627	1				1	4	0	0	lat	right	0.301794
1	2	4	95	11095	2612	1627			1		1	4	0	0	ap	left	0.518453
1	2	4	96	11096	2612	1627	1			1	1	4	0	0	lat	left
1	2	4	97	11097	2612	1627	1				1	4	0	0	ap	left	0.426838
1	2	4	98	11098	2612	1627	1				1	4	0	0	lat	left	0.535499
1	2	4	99	11099	2612	1627			1		3	4	1	0	ap	left	0.68585
1	2	4	100	11100	2612	1627			1		2	4	1	0	lat	left	0
1	3	4	1	11101	1796	1512	1				2	1	0	0	ap	left	0.717626
1	3	4	2	11102	1796	1512	1				2	1	0	0	lat	left	0.727226
1	3	4	3	11103	1796	1512			1		3	1	0	0	ap	left
1	3	4	4	11104	1796	1512			1		3	1	0	0	lat	left
1	3	4	5	11105	1796	1512			1		3	1	0	0	ap	left	0
1	3	4	6	11106	1796	1512			1		2	1	0	0	lat	left	0
1	3	4	7	11107	1796	1512			1		2	1	0	0	ap	left
1	3	4	8	11108	1796	1512			1		2	1	0	0	lat	left
1	3	4	9	11109	1796	1512	1				4	1	0	0	obl	left	0
1	3	4	10	11110	1796	1512			1		4	1	0	0	ap	left
1	3	4	11	11111	1796	1512			1		4	1	0	0	ap	left
1	3	4	12	11112	1796	1512			1		4	1	0	0	lat	left
1	3	4	13	11113	1796	1512			1		3	1	0	0	ap	left
1	3	4	14	11114	1796	1512	1				3	1	0	0	obl	left	0
1	3	4	15	11115	1796	1512	1				2	1	0	0	ap	left	0.834951
1	3	4	16	11116	1796	1512	1				3	1	0	0	lat	left	0.549107
1	3	4	17	11117	1796	1512			1		3	1	0	0	ap	left
1	3	4	18	11118	1796	1512			1		2	1	0	0	lat	left
1	3	4	19	11119	1796	1512	2				3	1	0	0	ap	left	0.686829
1	3	4	20	11120	1796	1512	1				4	1	0	0	lat	left	0.841546
1	3	4	21	11121	1796	1512		1			3	1	1	0	ap	left	0
1	3	4	22	11122	1796	1512			1		5	1	1	0	lat	left	0
1	3	4	23	11123	1796	1512			1		4	1	1	0	ap	left	0
1	3	4	24	11124	1796	1512				1	4	1	1	0	lat	left	0
1	3	4	25	11125	1796	1512	1			1	2	1	0	0	ap	left	0.346432
1	3	4	26	11126	1796	1512	1				2	2	0	0	lat	left	0.190635
1	3	4	27	11127	1796	1512	1			1	2	2	0	0	ap	left	0.288933
1	3	4	28	11128	1796	1512	1				4	2	0	0	lat	left	0.131857
1	3	4	29	11129	1796	1512			1		3	2	0	0	ap	right
1	3	4	30	11130	1796	1512			1		3	2	0	0	lat	right
1	3	4	31	11131	1796	1512			1		2	2	0	0	ap	right
1	3	4	32	11132	1796	1512				1	3	2	0	0	lat	right	0
1	3	4	33	11133	1796	1512	2				2	2	0	0	ap	left	0.624521
1	3	4	34	11134	1796	1512	1				2	2	0	0	lat	left	0.56045
1	3	4	35	11135	1796	1512	2				2	2	0	0	ap	left	0.444704
1	3	4	36	11136	1796	1512	1				2	2	0	0	lat	left	0.560042
1	3	4	37	11137	1796	1512	1				3	2	0	0	ap	left	0.710336
1	3	4	38	11138	1796	1512	1				4	2	0	0	obl	left	0.666667
1	3	4	39	11139	1796	1512			1		4	2	1	0	ap	left	0
1	3	4	40	11140	1796	1512			1		5	2	1	0	obl	left	0
1	3	4	41	11141	1796	1512			1		5	2	1	0	lat	left
1	3	4	42	11142	1796	1512				1	4	2	0	0	ap	left	0
1	3	4	43	11143	1796	1512			1		4	2	0	0	ap	left	0
1	3	4	44	11144	1796	1512			1		4	2	0	0	lat	left
1	3	4	45	11145	1796	1512			1		3	2	0	0	obl	left	0
1	3	4	46	11146	1796	1512	1				4	2	0	0	ap	left	0.555642
1	3	4	47	11147	1796	1512	1				5	2	0	0	obl	left	0.399416
1	3	4	48	11148	1796	1512	1				3	2	0	0	obl	left	0.495144
1	3	4	49	11149	1796	1512			1		3	2	0	0	lat	left
1	3	4	50	11150	1796	1512			1		4	2	0	0	ap	right
1	3	4	51	11151	1796	1512			1		3	3	0	0	lat	right
1	3	4	52	11152	1796	1512			1		2	3	0	0	ap	right
1	3	4	53	11153	1796	1512				1	2	3	0	0	lat	right	0
1	3	4	54	11154	1796	1512	2				2	3	0	1	ap	left	0.593011
1	3	4	55	11155	1796	1512	1				3	3	0	1	lat	left	0.207237
1	3	4	56	11156	1796	1512	1				3	3	0	1	ap	left	0.377773
1	3	4	57	11157	1796	1512	1				3	3	0	1	lat	left	0.577022
1	3	4	58	11158	1796	1512	1				2	3	1	0	ap	right	0.211433
1	3	4	59	11159	1796	1512	1				2	3	1	0	ap	right	0.236635
1	3	4	60	11160	1796	1512			1		2	3	0	0	ap	right	0
1	3	4	61	11161	1796	1512			1		2	3	0	0	lat	right	0
1	3	4	62	11162	1796	1512			1		2	3	0	0	ap	left
1	3	4	63	11163	1796	1512			1		2	3	0	0	lat	left
1	3	4	64	11164	1796	1512			1		3	3	0	0	ap	left
1	3	4	65	11165	1796	1512			2		2	3	0	0	lat	left
1	3	4	66	11166	1796	1512	1				2	3	1	0	ap	left	0.610563
1	3	4	67	11167	1796	1512	1				3	3	0	0	lat	left	0.165438
1	3	4	68	11168	1796	1512			1		2	3	1	0	ap	left	0
1	3	4	69	11169	1796	1512				1	2	3	0	0	lat	left	0
1	3	4	70	11170	1796	1512	1				3	3	0	0	ap	left	0.589924
1	3	4	71	11171	1796	1512	1				3	3	0	0	lat	left	0.209728
1	3	4	72	11172	1796	1512			1		3	3	0	0	ap	right	0
1	3	4	73	11173	1796	1512			1		2	3	0	0	lat	right	0
1	3	4	74	11174	1796	1512	1				2	3	0	0	ap	left	0.240404
1	3	4	75	11175	1796	1512	1				2	3	0	0	lat	left	0.738238
1	3	4	76	11176	1796	1512	1			1	2	4	1	0	ap	left	0.36604
1	3	4	77	11177	1796	1512	1				2	4	1	0	lat	left	0.578054
1	3	4	78	11178	1796	1512	2				3	4	0	0	ap	left	0.545727
1	3	4	79	11179	1796	1512	2				2	4	0	0	lat	left	0.568499
1	3	4	80	11180	1796	1512			1		2	4	0	0	ap	left
1	3	4	81	11181	1796	1512			1		3	4	0	0	lat	left
1	3	4	82	11182	1796	1512	1				2	4	1	0	ap	left	0.469356
1	3	4	83	11183	1796	1512	1				2	4	1	0	lat	left	0.666724
1	3	4	84	11184	1796	1512	1				2	4	1	0	ap	left	0.666171
1	3	4	85	11185	1796	1512	1				2	4	0	0	lat	left	0.488453
1	3	4	86	11186	1796	1512	1				2	4	1	0	ap	left	0.76938
1	3	4	87	11187	1796	1512	1				2	4	0	0	lat	left	0.802971
1	3	4	88	11188	1796	1512	1				3	4	0	0	lat	left	0.215091
1	3	4	89	11189	1796	1512	1			1	2	4	0	0	lat	left	0.239659
1	3	4	90	11190	1796	1512			1		2	4	0	0	ap	left
1	3	4	91	11191	1796	1512			1		2	4	0	0	lat	left
1	3	4	92	11192	1796	1512	1				2	4	0	0	ap	right	0.440536
1	3	4	93	11193	1796	1512	1				2	4	0	0	lat	right	0.594503
1	3	4	94	11194	1796	1512			1		1	4	0	0	ap	left
1	3	4	95	11195	1796	1512			1		2	4	0	0	lat	left
1	3	4	96	11196	1796	1512	2				2	4	0	0	ap	right	0.640105
1	3	4	97	11197	1796	1512	1				2	4	0	0	lat	right	0.317871
1	3	4	98	11198	1796	1512	1				2	4	0	0	ap	right	0.620885
1	3	4	99	11199	1796	1512	1				3	4	0	0	lat	right	0.727381
1	3	4	100	11200	1796	1512			1		2	4	0	0	ap	right
1	1	5	1	11201	3071	1743		1			3	1	0	0	lat	right	0
1	1	5	2	11202	3071	1743	1				2	1	0	0	ap	right	0
1	1	5	3	11203	3071	1743		1			3	1	0	0	lat	right	0
1	1	5	4	11204	3071	1743			1		3	1	0	0	ap	right
1	1	5	5	11205	3071	1743			1		4	1	0	0	lat	right
1	1	5	6	11206	3071	1743	1	1			2	1	0	0	ap	right	0.263736
1	1	5	7	11207	3071	1743	1	1			4	1	0	0	lat	right	0.379222
1	1	5	8	11208	3071	1743			1		5	1	0	0	ap	right
1	1	5	9	11209	3071	1743			1		5	1	0	0	lat	right
1	1	5	10	11210	3071	1743			1		2	1	0	0	ap	right
1	1	5	11	11211	3071	1743			1		3	1	0	0	lat	right
1	1	5	12	11212	3071	1743	2				2	1	1	0	lat	right	0.200544
1	1	5	13	11213	3071	1743	2				2	1	1	0	ap	right	0.743012
1	1	5	14	11214	3071	1743	2				3	1	1	0	lat	right	0.395013
1	1	5	15	11215	3071	1743	2				3	1	1	0	ap	right	0.540526
1	1	5	16	11216	3071	1743	2				3	1	1	0	ap	right	0.365021
1	1	5	17	11217	3071	1743	2				3	1	1	0	lat	right	0.222167
1	1	5	18	11218	3071	1743	2				3	1	0	0	ap	right	0.670813
1	1	5	19	11219	3071	1743	2				2	1	0	0	lat	right	0.263015
1	1	5	20	11220	3071	1743	2				2	1	0	0	ap	left	0.56439
1	1	5	21	11221	3071	1743	2				3	1	0	0	lat	left	0.777387
1	1	5	22	11222	3071	1743	2				3	1	0	0	ap	left	0.673769
1	1	5	23	11223	3071	1743	2				3	1	0	0	lat	left	0.32292
1	1	5	24	11224	3071	1743	2				3	1	1	0	ap	left	0.793442
1	1	5	25	11225	3071	1743	2				3	1	1	0	lat	left	0.258801
1	1	5	26	11226	3071	1743	2				2	2	1	0	ap	left	0.746106
1	1	5	27	11227	3071	1743	2				3	2	1	0	lat	left	0.337153
1	1	5	28	11228	3071	1743	2				3	2	1	0	ap	left	0.748647
1	1	5	29	11229	3071	1743	2				3	2	1	0	lat	left	0.313804
1	1	5	30	11230	3071	1743	2				3	2	0	0	ap	left	0.75925
1	1	5	31	11231	3071	1743	2				4	2	0	0	lat	left	0.210566
1	1	5	32	11232	3071	1743	1				3	2	0	0	ap	right	0.51731
1	1	5	33	11233	3071	1743	3				3	2	0	0	lat	right	0.629203
1	1	5	34	11234	3071	1743	2				2	2	0	0	ap	right	0.766439
1	1	5	35	11235	3071	1743	2				3	2	0	0	lat	right	0.526734
1	1	5	36	11236	3071	1743	2				2	2	1	0	ap	right	0.750245
1	1	5	37	11237	3071	1743	2				2	2	1	0	lat	right	0.671201
1	1	5	38	11238	3071	1743	2				3	2	0	0	ap	right	0.6829
1	1	5	39	11239	3071	1743	2				2	2	0	0	lat	right	0.445373
1	1	5	40	11240	3071	1743	2				2	2	0	0	ap	right	0.328634
1	1	5	41	11241	3071	1743	1			1	3	2	0	0	lat	right	0.376884
1	1	5	42	11242	3071	1743	1			1	2	2	1	0	ap	right	0.33562
1	1	5	43	11243	3071	1743	1				3	2	1	0	lat	right	0.381605
1	1	5	44	11244	3071	1743	1			1	3	2	1	0	ap	right	0.313488
1	1	5	45	11245	3071	1743	1				3	2	1	0	lat	right	0.31156
1	1	5	46	11246	3071	1743	2				4	2	0	0	ap	right	0.645152
1	1	5	47	11247	3071	1743	2				3	2	0	0	lat	right	0.376167
1	1	5	48	11248	3071	1743	2				4	2	0	0	ap	left
1	1	5	49	11249	3071	1743			1		2	2	0	0	lat	left
1	1	5	50	11250	3071	1743			1		3	2	0	0	ap	right
1	1	5	51	11251	3071	1743			1		3	3	0	0	lat	right	0
1	1	5	52	11252	3071	1743		1			3	3	0	0	ap	right	0
1	1	5	53	11253	3071	1743			1		3	3	0	0	lat	right	0
1	1	5	54	11254	3071	1743			1		3	3	0	0	ap	left	0
1	1	5	55	11255	3071	1743		1			3	3	0	0	lat	left
1	1	5	56	11256	3071	1743			1		4	3	0	0	ap	right	0
1	1	5	57	11257	3071	1743	1				3	3	0	0	lat	right	0
1	1	5	58	11258	3071	1743	1				3	3	0	0	ap	right	0
1	1	5	59	11259	3071	1743	1				3	3	0	0	lat	right	0
1	1	5	60	11260	3071	1743	1				3	3	0	0	ap	right	0
1	1	5	61	11261	3071	1743	1				3	3	0	0	lat	right	0
1	1	5	62	11262	3071	1743	1				3	3	0	0	ap	right	0
1	1	5	63	11263	3071	1743	1				3	3	0	0	lat	right	0
1	1	5	64	11264	3071	1743	1				5	3	0	0	ap	right
1	1	5	65	11265	3071	1743			1		4	3	0	0	lat	right	0
1	1	5	66	11266	3071	1743				1	3	3	0	0	ap	right	0.330275
1	1	5	67	11267	3071	1743	1				2	3	0	0	lat	right	0.692255
1	1	5	68	11268	3071	1743	1				3	3	0	0	ap	right	0.206422
1	1	5	69	11269	3071	1743	2				1	3	0	0	lat	right	0.295721
1	1	5	70	11270	3071	1743	1				4	3	0	0	ap	right	0.295159
1	1	5	71	11271	3071	1743	2				4	3	0	0	lat	right	0.136376
1	1	5	72	11272	3071	1743	2				4	3	0	0	ap	left	0.404717
1	1	5	73	11273	3071	1743	1	1			3	3	0	0	lat	left	0.272138
1	1	5	74	11274	3071	1743	1	1			3	3	1	0	ap	left	0.394232
1	1	5	75	11275	3071	1743	1	1			1	3	1	0	lat	left	0.310072
1	1	5	76	11276	3071	1743	1	1			3	4	1	0	ap	left	0.415111
1	1	5	77	11277	3071	1743	1	1			2	4	1	0	lat	left	0.37874
1	1	5	78	11278	3071	1743	1	1			3	4	0	0	ap	left	0.899364
1	1	5	79	11279	3071	1743	1				2	4	0	0	lat	left	0.782874
1	1	5	80	11280	3071	1743	1				2	4	1	0	ap	left	0.378297
1	1	5	81	11281	3071	1743	1	1			2	4	1	0	lat	left	0.273384
1	1	5	82	11282	3071	1743	1	1			2	4	1	0	ap	left	0.305964
1	1	5	83	11283	3071	1743	1	1			2	4	1	0	lat	left	0.208397
1	1	5	84	11284	3071	1743	1	1			2	4	0	0	ap	right
1	1	5	85	11285	3071	1743			1		2	4	0	0	lat	right
1	1	5	86	11286	3071	1743			1		2	4	0	0	ap	left
1	1	5	87	11287	3071	1743			1		3	4	0	0	lat	left
1	1	5	88	11288	3071	1743			1		3	4	0	0	ap	left	0.503045
1	1	5	89	11289	3071	1743	2				4	4	0	0	lat	left	0.300608
1	1	5	90	11290	3071	1743	1				4	4	1	0	ap	left	0.370388
1	1	5	91	11291	3071	1743	2				3	4	1	0	lat	left	0.534019
1	1	5	92	11292	3071	1743	1				3	4	0	0	ap	left	0.533776
1	1	5	93	11293	3071	1743	1				3	4	0	0	lat	left	0.631835
1	1	5	94	11294	3071	1743	1				3	4	0	0	ap	left	0.403917
1	1	5	95	11295	3071	1743	1	1			3	4	0	0	lat	right	0.794425
1	1	5	96	11296	3071	1743	1				3	4	0	0	ap	right
1	1	5	97	11297	3071	1743			1		2	4	0	0	lat	right
1	1	5	98	11298	3071	1743			1		2	4	0	0	ap	left
1	1	5	99	11299	3071	1743			1		2	4	0	0	lat	left
1	1	5	100	11300	3071	1743			1		3	4	0	0	ap	right
1	2	5	1	11301	3033	1477			1		1	1	0	0	lat	right
1	2	5	2	11302	3033	1477	2				1	1	0	0	ap	right	0.392086
1	2	5	3	11303	3033	1477	2				1	1	0	0	lat	right	0.456862
1	2	5	4	11304	3033	1477	2				3	1	0	0	ap	right	0.318907
1	2	5	5	11305	3033	1477	1	1			3	1	0	0	lat	right	0.335366
1	2	5	6	11306	3033	1477			1		1	1	0	0	ap	left
1	2	5	7	11307	3033	1477			1		1	1	0	0	lat	left
1	2	5	8	11308	3033	1477	1				2	1	0	0	ap	left	0
1	2	5	9	11309	3033	1477	1				3	1	0	0	lat	left	0
1	2	5	10	11310	3033	1477			1		2	1	0	0	ap	right
1	2	5	11	11311	3033	1477			1		3	1	0	0	lat	right
1	2	5	12	11312	3033	1477		1			4	1	0	0	ap	left	0
1	2	5	13	11313	3033	1477	1				2	1	0	0	lat	left	0.313308
1	2	5	14	11314	3033	1477			1		1	1	0	0	ap	left
1	2	5	15	11315	3033	1477			1		3	1	0	0	ap	left	0
1	2	5	16	11316	3033	1477			1		2	1	0	0	ap	right
1	2	5	17	11317	3033	1477			1		2	1	0	0	ap	right
1	2	5	18	11318	3033	1477			1		2	1	0	0	lat	right
1	2	5	19	11319	3033	1477			1		1	1	0	0	lat	right
1	2	5	20	11320	3033	1477			1		1	1	0	0	ap	right
1	2	5	21	11321	3033	1477			1		2	1	0	0	lat	right
1	2	5	22	11322	3033	1477	1				3	1	0	0	ap	right	0
1	2	5	23	11323	3033	1477	1				4	1	0	0	lat	right	0
1	2	5	24	11324	3033	1477	2				2	1	1	0	ap	right	0.715353
1	2	5	25	11325	3033	1477	1				1	1	1	0	lat	right	0.643836
1	2	5	26	11326	3033	1477	2				1	2	1	0	ap	right	0.674297
1	2	5	27	11327	3033	1477	2				1	2	1	0	lat	right	0.360535
1	2	5	28	11328	3033	1477	2				1	2	1	0	ap	right	0.682144
1	2	5	29	11329	3033	1477	2				1	2	1	0	lat	right	0.234013
1	2	5	30	11330	3033	1477	1				2	2	1	0	ap	left	0.497122
1	2	5	31	11331	3033	1477	1				1	2	1	0	lat	left	0.711158
1	2	5	32	11332	3033	1477	1				1	2	0	0	ap	left	0.66671
1	2	5	33	11333	3033	1477	1				1	2	0	0	lat	left	0.83378
1	2	5	34	11334	3033	1477	1				3	2	0	0	ap	left	0.588465
1	2	5	35	11335	3033	1477	1				2	2	0	0	lat	left	0.46983
1	2	5	36	11336	3033	1477			1		1	2	0	0	ap	right
1	2	5	37	11337	3033	1477	1				3	2	0	0	lat	right	0
1	2	5	38	11338	3033	1477			1		1	2	0	0	ap	left
1	2	5	39	11339	3033	1477	1	1			4	2	0	0	lat	left	0
1	2	5	40	11340	3033	1477			1		3	2	0	0	ap	right
1	2	5	41	11341	3033	1477			1		2	2	0	0	lat	right
1	2	5	42	11342	3033	1477		1			5	2	0	0	ap	right	0
1	2	5	43	11343	3033	1477			1		2	2	0	0	lat	right
1	2	5	44	11344	3033	1477	1				1	2	0	0	ap	right	0.724612
1	2	5	45	11345	3033	1477	1				1	2	0	0	ap	right	0.502332
1	2	5	46	11346	3033	1477			1		2	2	0	0	ap	right	0
1	2	5	47	11347	3033	1477			1		2	2	0	0	lat	right	0
1	2	5	48	11348	3033	1477	1	1			3	2	0	0	ap	right	0.383607
1	2	5	49	11349	3033	1477	1				1	2	0	0	lat	right	0.537405
1	2	5	50	11350	3033	1477	2				1	2	0	0	ap	left	0.87276
1	2	5	51	11351	3033	1477	2				1	3	0	0	lat	left	0.874716
1	2	5	52	11352	3033	1477	2				1	3	0	0	ap	right	0.810454
1	2	5	53	11353	3033	1477	2				1	3	0	0	lat	right	0.568776
1	2	5	54	11354	3033	1477	2				1	3	0	0	ap	right	0.28853
1	2	5	55	11355	3033	1477	2				2	3	0	0	ap	right	0.413401
1	2	5	56	11356	3033	1477	2				2	3	0	0	ap	right	0.590564
1	2	5	57	11357	3033	1477	1				1	3	0	0	lat	right	0.558131
1	2	5	58	11358	3033	1477	2				1	3	0	0	ap	right	0.569889
1	2	5	59	11359	3033	1477	1				1	3	0	0	lat	right	0.706119
1	2	5	60	11360	3033	1477	2				1	3	1	0	ap	right	0.826886
1	2	5	61	11361	3033	1477	2				2	3	1	0	lat	right	0.40432
1	2	5	62	11362	3033	1477	2				1	3	1	0	ap	right	0.685337
1	2	5	63	11363	3033	1477	1				1	3	1	0	lat	right	0.4402
1	2	5	64	11364	3033	1477	2				1	3	1	0	ap	right	0.623069
1	2	5	65	11365	3033	1477	2				1	3	1	0	lat	right	0.203573
1	2	5	66	11366	3033	1477	2				1	3	1	0	ap	right	0.761048
1	2	5	67	11367	3033	1477	2				1	3	1	0	lat	right	0.298505
1	2	5	68	11368	3033	1477	2				1	3	0	0	ap	right	0.727348
1	2	5	69	11369	3033	1477	2				1	3	0	0	lat	right	0.691398
1	2	5	70	11370	3033	1477			1		1	3	0	0	ap	right
1	2	5	71	11371	3033	1477			1		1	3	0	0	lat	right	0
1	2	5	72	11372	3033	1477			1		1	3	0	0	ap	left
1	2	5	73	11373	3033	1477			1		1	3	0	0	lat	left
1	2	5	74	11374	3033	1477	1				3	3	0	0	ap	right	0
1	2	5	75	11375	3033	1477	1				2	3	0	0	ap	left	0
1	2	5	76	11376	3033	1477			1		1	4	0	0	ap	left
1	2	5	77	11377	3033	1477			1		1	4	0	0	lat	left
1	2	5	78	11378	3033	1477	1				2	4	0	0	ap	right	0
1	2	5	79	11379	3033	1477	1				1	4	0	0	lat	right	0.671481
1	2	5	80	11380	3033	1477			1		3	4	0	0	ap	left	0
1	2	5	81	11381	3033	1477			1		2	4	0	0	lat	left
1	2	5	82	11382	3033	1477		1			1	4	0	0	ap	left	0
1	2	5	83	11383	3033	1477			1		1	4	0	0	lat	left
1	2	5	84	11384	3033	1477			1		1	4	0	0	ap	left
1	2	5	85	11385	3033	1477			1		1	4	0	0	lat	left
1	2	5	86	11386	3033	1477	2				1	4	1	0	ap	left	0.625181
1	2	5	87	11387	3033	1477	1				1	4	1	0	lat	left	0.771144
1	2	5	88	11388	3033	1477	2	1			1	4	1	0	ap	left	0.482734
1	2	5	89	11389	3033	1477	1				1	4	1	0	lat	left	0.738025
1	2	5	90	11390	3033	1477			1		1	4	0	0	ap	right
1	2	5	91	11391	3033	1477				1	1	4	0	0	lat	right	0
1	2	5	92	11392	3033	1477	1				1	4	0	0	ap	left	0.34308
1	2	5	93	11393	3033	1477			1		1	4	0	0	ap	left
1	2	5	94	11394	3033	1477	1				3	4	0	0	ap	left	0
1	2	5	95	11395	3033	1477			1		3	4	0	0	lat	left
1	2	5	96	11396	3033	1477			1		1	4	0	0	ap	left
1	2	5	97	11397	3033	1477			1		2	4	0	0	lat	left
1	2	5	98	11398	3033	1477			1		1	4	0	0	ap	left
1	2	5	99	11399	3033	1477			1		1	4	0	0	lat	left
1	2	5	100	11400	3033	1477			1		2	4	0	0	ap	left
1	3	5	1	11401	2076	1500	1				2	1	0	0	lat	left	0.644996
1	3	5	2	11402	2076	1500			1		2	1	0	0	lat	left
1	3	5	3	11403	2076	1500	1				2	1	0	0	ap	right	0.512617
1	3	5	4	11404	2076	1500	1				2	1	0	0	lat	right	0.676635
1	3	5	5	11405	2076	1500	1			1	2	1	0	0	ap	left	0.887229
1	3	5	6	11406	2076	1500	1				1	1	0	0	lat	left	0.864043
1	3	5	7	11407	2076	1500			1		3	1	0	0	ap	right
1	3	5	8	11408	2076	1500			1		2	1	0	0	lat	right
1	3	5	9	11409	2076	1500	2				4	1	1	0	ap	right	0.414091
1	3	5	10	11410	2076	1500	2				4	1	1	0	lat	right	0.370879
1	3	5	11	11411	2076	1500	1				3	1	1	0	ap	right	0.841114
1	3	5	12	11412	2076	1500	1				3	1	1	0	lat	right	0.713073
1	3	5	13	11413	2076	1500	1				3	1	1	0	lat	right	0.601282
1	3	5	14	11414	2076	1500	1				2	1	1	0	ap	right	0.88099
1	3	5	15	11415	2076	1500	2				2	1	0	0	ap	right	0.616193
1	3	5	16	11416	2076	1500	1				2	1	0	0	lat	right	0.525146
1	3	5	17	11417	2076	1500			1		2	1	0	0	ap	left
1	3	5	18	11418	2076	1500			1		2	1	0	0	lat	left
1	3	5	19	11419	2076	1500	1				2	1	0	0	ap	right	0.610462
1	3	5	20	11420	2076	1500	1				2	1	0	0	lat	right	0.805114
1	3	5	21	11421	2076	1500			1		2	1	0	0	ap	left
1	3	5	22	11422	2076	1500			1		2	1	0	0	lat	left
1	3	5	23	11423	2076	1500			1		2	1	0	0	ap	right
1	3	5	24	11424	2076	1500			1		3	1	0	0	lat	right
1	3	5	25	11425	2076	1500	1				3	1	1	0	ap	left	0.910437
1	3	5	26	11426	2076	1500	1				2	2	1	0	lat	left	0.817397
1	3	5	27	11427	2076	1500	1				2	2	1	0	ap	left	0.789988
1	3	5	28	11428	2076	1500	1				1	2	1	0	lat	left	0.625923
1	3	5	29	11429	2076	1500	1				2	2	1	0	ap	left	0.413035
1	3	5	30	11430	2076	1500	1				3	2	1	0	lat	left	0.832215
1	3	5	31	11431	2076	1500	1				2	2	1	1	ap	left	0.370416
1	3	5	32	11432	2076	1500	1				3	2	1	1	lat	left	0.875214
1	3	5	33	11433	2076	1500	1				3	2	1	1	ap	left	0.369643
1	3	5	34	11434	2076	1500	1				3	2	1	1	lat	left	0.702561
1	3	5	35	11435	2076	1500	2			1	3	2	0	1	ap	left	0.241827
1	3	5	36	11436	2076	1500	1				2	2	0	1	lat	left	0.584129
1	3	5	37	11437	2076	1500	1				2	2	0	0	ap	left	0.604796
1	3	5	38	11438	2076	1500	1				1	2	0	0	lat	left	0.71374
1	3	5	39	11439	2076	1500			1		2	2	0	0	ap	left	0
1	3	5	40	11440	2076	1500				1	2	2	0	0	lat	left	0
1	3	5	41	11441	2076	1500			1		3	2	0	0	ap	left
1	3	5	42	11442	2076	1500				1	2	2	0	0	lat	left	0
1	3	5	43	11443	2076	1500			1		2	2	0	0	ap	left
1	3	5	44	11444	2076	1500			1		2	2	0	0	lat	left
1	3	5	45	11445	2076	1500			1		1	2	0	0	ap	right
1	3	5	46	11446	2076	1500			1		2	2	0	0	lat	right
1	3	5	47	11447	2076	1500		1			4	2	0	0	ap	right	0
1	3	5	48	11448	2076	1500			1		2	2	0	0	lat	right
1	3	5	49	11449	2076	1500		1			2	2	0	0	obl	right	0
1	3	5	50	11450	2076	1500			1		4	2	0	0	obl	right
1	3	5	51	11451	2076	1500			1		2	3	0	0	ap	left
1	3	5	52	11452	2076	1500			1		3	3	0	0	lat	left
1	3	5	53	11453	2076	1500			1		2	3	0	0	ap	right
1	3	5	54	11454	2076	1500			1		2	3	0	0	lat	right
1	3	5	55	11455	2076	1500			1		3	3	0	0	ap	left
1	3	5	56	11456	2076	1500			1		2	3	0	0	lat	left
1	3	5	57	11457	2076	1500	2				2	3	0	0	ap	left	0.522522
1	3	5	58	11458	2076	1500	2				2	3	0	0	lat	left	0.514936
1	3	5	59	11459	2076	1500	1				2	3	1	0	ap	left	0.307919
1	3	5	60	11460	2076	1500	1				2	3	1	0	lat	left	0.2838
1	3	5	61	11461	2076	1500	2				2	3	1	0	ap	left	0.28314
1	3	5	62	11462	2076	1500	2				2	3	1	0	lat	left	0.287447
1	3	5	63	11463	2076	1500	1			1	2	3	0	0	ap	left	0.811688
1	3	5	64	11464	2076	1500	1				2	3	0	0	lat	left	0.438002
1	3	5	65	11465	2076	1500			1		2	3	0	0	ap	left
1	3	5	66	11466	2076	1500			1		2	3	0	0	lat	left
1	3	5	67	11467	2076	1500	1				3	3	0	0	ap	right	0.663332
1	3	5	68	11468	2076	1500	1				2	3	0	0	lat	right	0.806831
1	3	5	69	11469	2076	1500	1				3	3	0	0	ap	right	0.50836
1	3	5	70	11470	2076	1500	1				2	3	0	0	lat	right	0.885065
1	3	5	71	11471	2076	1500			1		2	3	0	0	ap	left
1	3	5	72	11472	2076	1500				1	2	3	0	0	lat	left	0
1	3	5	73	11473	2076	1500	2				2	3	0	0	ap	right	0.709841
1	3	5	74	11474	2076	1500	1				2	3	0	0	lat	right	0.408552
1	3	5	75	11475	2076	1500	3				2	3	0	1	ap	left	0.427482
1	3	5	76	11476	2076	1500			1		2	4	0	1	lat	left
1	3	5	77	11477	2076	1500	3				2	4	0	1	ap	left	0.39628
1	3	5	78	11478	2076	1500			1		2	4	0	1	lat	left
1	3	5	79	11479	2076	1500	3				2	4	0	1	ap	left	0.654071
1	3	5	80	11480	2076	1500			1		3	4	0	1	lat	left	0
1	3	5	81	11481	2076	1500	3				2	4	0	1	ap	left	0.232723
1	3	5	82	11482	2076	1500			1		2	4	0	1	ap	left	0
1	3	5	83	11483	2076	1500	2				2	4	0	1	ap	left	0.185348
1	3	5	84	11484	2076	1500			1		2	4	0	1	lat	left	0
1	3	5	85	11485	2076	1500	2				2	4	0	1	ap	left	0.134543
1	3	5	86	11486	2076	1500	2				2	4	0	1	lat	left	0.238338
1	3	5	87	11487	2076	1500			1		2	4	0	0	ap	right
1	3	5	88	11488	2076	1500			1		2	4	0	0	lat	right
1	3	5	89	11489	2076	1500	1				2	4	0	0	ap	left	0.785793
1	3	5	90	11490	2076	1500	1				2	4	0	0	lat	left	0.714286
1	3	5	91	11491	2076	1500	2				3	4	0	0	ap	left	0.705241
1	3	5	92	11492	2076	1500	2				2	4	0	0	lat	left	0.770885
1	3	5	93	11493	2076	1500				2	3	4	0	0	ap	right	0
1	3	5	94	11494	2076	1500			1		2	4	0	0	lat	right
1	3	5	95	11495	2076	1500	1				3	4	1	0	lat	left	0.371731
1	3	5	96	11496	2076	1500	1				2	4	1	0	lat	left	0.458784
1	3	5	97	11497	2076	1500	1				2	4	1	0	ap	left	0.781706
1	3	5	98	11498	2076	1500	1				3	4	1	0	lat	left	0.617733
1	3	5	99	11499	2076	1500	1				2	4	1	0	ap	left	0.728368
1	3	5	100	11500	2076	1500	1				3	4	1	0	lat	left	0.674762
1	1	6	1	11501	2349	1627	2				3	1	0	0	ap	left	0.474975
1	1	6	2	11502	2349	1627	1				3	1	0	0	ap	right	0.416912
1	1	6	3	11503	2349	1627	2				2	1	0	0	ap	left	0.482437
1	1	6	4	11504	2349	1627	1				3	1	0	0	lat	left	0.478813
1	1	6	5	11505	2349	1627			1		3	1	0	0	ap	left
1	1	6	6	11506	2349	1627			1		3	1	0	0	lat	left
1	1	6	7	11507	2349	1627	2				3	1	1	0	ap	right	0.689092
1	1	6	8	11508	2349	1627	1				4	1	1	0	lat	right	0.321913
1	1	6	9	11509	2349	1627	1				3	1	0	0	ap	left	0.620118
1	1	6	10	11510	2349	1627	1				3	1	0	0	lat	left	0.65285
1	1	6	11	11511	2349	1627	2				2	1	1	0	ap	right	0.694471
1	1	6	12	11512	2349	1627	2				3	1	1	0	lat	right	0.763642
1	1	6	13	11513	2349	1627			1		3	1	0	0	ap	right
1	1	6	14	11514	2349	1627			1		3	1	0	0	lat	right
1	1	6	15	11515	2349	1627				1	3	1	0	0	ap	left	0
1	1	6	16	11516	2349	1627				1	3	1	0	0	lat	left	0
1	1	6	17	11517	2349	1627	2				3	1	0	0	ap	left	0.72055
1	1	6	18	11518	2349	1627	2				4	1	0	0	lat	left	0.486525
1	1	6	19	11519	2349	1627	1				3	1	0	0	ap	left	0.878809
1	1	6	20	11520	2349	1627	1				3	1	0	0	lat	left	0.66877
1	1	6	21	11521	2349	1627			1		3	1	0	0	ap	left
1	1	6	22	11522	2349	1627			1		3	1	0	0	lat	left
1	1	6	23	11523	2349	1627	1				3	1	0	0	ap	left	0.79387
1	1	6	24	11524	2349	1627	1				3	1	0	0	lat	left	0.889426
1	1	6	25	11525	2349	1627	1			1	3	1	0	0	ap	right	0.392295
1	1	6	26	11526	2349	1627	1				4	2	0	0	lat	right	0.603195
1	1	6	27	11527	2349	1627			1		3	2	0	0	ap	right	0
1	1	6	28	11528	2349	1627				1	4	2	0	0	lat	right	0
1	1	6	29	11529	2349	1627	1				3	2	0	0	ap	right	0.757082
1	1	6	30	11530	2349	1627	1				4	2	0	0	lat	right	0.401019
1	1	6	31	11531	2349	1627			1		3	2	0	0	ap	right	0
1	1	6	32	11532	2349	1627			1		3	2	0	0	lat	right
1	1	6	33	11533	2349	1627	1				3	2	1	0	ap	right	0.740331
1	1	6	34	11534	2349	1627	1				3	2	1	0	lat	right	0.543042
1	1	6	35	11535	2349	1627	1				3	2	1	0	ap	right	0.868516
1	1	6	36	11536	2349	1627	1				3	2	1	0	lat	right	0.81044
1	1	6	37	11537	2349	1627			1		3	2	0	0	ap	left
1	1	6	38	11538	2349	1627			1		3	2	0	0	lat	left
1	1	6	39	11539	2349	1627	2				3	2	0	0	ap	left	0.741337
1	1	6	40	11540	2349	1627	1			1	3	2	0	0	lat	left	0.944289
1	1	6	41	11541	2349	1627	1				3	2	0	0	ap	left	0.369992
1	1	6	42	11542	2349	1627	1				3	2	1	0	lat	left	0.592327
1	1	6	43	11543	2349	1627	1			1	3	2	0	0	ap	left	0.338163
1	1	6	44	11544	2349	1627	1				3	2	0	0	lat	left	0.493984
1	1	6	45	11545	2349	1627			1		2	2	0	0	ap	right
1	1	6	46	11546	2349	1627			1		3	2	0	0	lat	right
1	1	6	47	11547	2349	1627	1				3	2	0	0	ap	right	0.582096
1	1	6	48	11548	2349	1627	1				3	2	0	0	lat	right	0.627148
1	1	6	49	11549	2349	1627	1				3	2	0	0	ap	right	0.678848
1	1	6	50	11550	2349	1627	1				3	2	0	0	ap	right	0.810863
1	1	6	51	11551	2349	1627	1				3	3	0	0	ap	right	0.788418
1	1	6	52	11552	2349	1627	1				3	3	0	0	lat	right	0.530077
1	1	6	53	11553	2349	1627	2				3	3	0	0	ap	left	0.710596
1	1	6	54	11554	2349	1627	1				3	3	0	0	lat	left	0.815385
1	1	6	55	11555	2349	1627			1		3	3	0	0	ap	left
1	1	6	56	11556	2349	1627			1		3	3	0	0	ap	right
1	1	6	57	11557	2349	1627			1		3	3	0	0	lat	left
1	1	6	58	11558	2349	1627			1		4	3	0	0	lat	right
1	1	6	59	11559	2349	1627			1		3	3	0	0	ap	right
1	1	6	60	11560	2349	1627			1		4	3	0	0	lat	right
1	1	6	61	11561	2349	1627			1		3	3	0	0	ap	right
1	1	6	62	11562	2349	1627			1		3	3	0	0	lat	right
1	1	6	63	11563	2349	1627			1		5	3	0	0	ap	right
1	1	6	64	11564	2349	1627	2				4	3	1	0	lat	left	0.343035
1	1	6	65	11565	2349	1627	2				3	3	1	0	ap	left	0.794308
1	1	6	66	11566	2349	1627	2				3	3	1	0	ap	left	0.840928
1	1	6	67	11567	2349	1627	2				3	3	1	0	lat	left	0.379894
1	1	6	68	11568	2349	1627	2				3	3	0	0	ap	left	0.793133
1	1	6	69	11569	2349	1627	2				3	3	0	0	lat	left	0.566768
1	1	6	70	11570	2349	1627	1				3	3	1	0	ap	right	0.773443
1	1	6	71	11571	2349	1627	1				2	3	1	0	lat	right	0.886979
1	1	6	72	11572	2349	1627	1				2	3	0	0	ap	right	0.721877
1	1	6	73	11573	2349	1627	1				2	3	0	0	lat	right	0.583442
1	1	6	74	11574	2349	1627	1				2	3	1	0	ap	right	0.693994
1	1	6	75	11575	2349	1627	1				2	3	1	0	lat	right	0.727065
1	1	6	76	11576	2349	1627	1				3	4	0	0	ap	right	0.665604
1	1	6	77	11577	2349	1627	1				4	4	0	0	lat	right	0.804413
1	1	6	78	11578	2349	1627	2				3	4	0	0	lat	left	0.466041
1	1	6	79	11579	2349	1627	1				3	4	0	0	lat	left	0.877313
1	1	6	80	11580	2349	1627			1		3	4	0	0	ap	left
1	1	6	81	11581	2349	1627			1		2	4	0	0	lat	left
1	1	6	82	11582	2349	1627			1		3	4	0	0	lat	left
1	1	6	83	11583	2349	1627	2				1	4	0	0	ap	right	0.765054
1	1	6	84	11584	2349	1627	2				2	4	0	0	lat	right	0.306876
1	1	6	85	11585	2349	1627			1		2	4	0	0	ap	right
1	1	6	86	11586	2349	1627				1	2	4	0	0	lat	right	0
1	1	6	87	11587	2349	1627	1				4	4	0	0	lat	left	0.660171
1	1	6	88	11588	2349	1627	1				3	4	0	0	ap	left	0.662414
1	1	6	89	11589	2349	1627			1		2	4	0	0	ap	right
1	1	6	90	11590	2349	1627			1		2	4	0	0	lat	right
1	1	6	91	11591	2349	1627			1		1	4	0	0	ap	right
1	1	6	92	11592	2349	1627			1		2	4	0	0	lat	right
1	1	6	93	11593	2349	1627			1		2	4	0	0	ap	right
1	1	6	94	11594	2349	1627			1		1	4	0	0	lat	right
1	1	6	95	11595	2349	1627	1				1	4	0	0	ap	left	0.670266
1	1	6	96	11596	2349	1627	1				2	4	0	0	lat	left	0.818182
1	1	6	97	11597	2349	1627				1	2	4	0	0	ap	left	0
1	1	6	98	11598	2349	1627	1				2	4	0	0	lat	left	0.910413
1	1	6	99	11599	2349	1627			1		3	4	0	0	ap	right
1	1	6	100	11600	2349	1627			1		4	4	0	0	lat	right
1	2	6	1	11601	2217	1689			1		1	1	0	0	ap	left	0
1	2	6	2	11602	2217	1689	1				1	1	0	0	lat	left	0
1	2	6	3	11603	2217	1689	1				1	1	0	0	ap	left	0.522278
1	2	6	4	11604	2217	1689			1		2	1	0	0	lat	left	0.438494
1	2	6	5	11605	2217	1689	1				1	1	1	0	ap	left	0
1	2	6	6	11606	2217	1689	1				3	1	1	0	lat	left	0.651208
1	2	6	7	11607	2217	1689	1				1	1	1	0	ap	left	0.645738
1	2	6	8	11608	2217	1689				1	1	1	1	0	lat	left	0.553696
1	2	6	9	11609	2217	1689	1				3	1	0	0	ap	left	0
1	2	6	10	11610	2217	1689			1		1	1	0	0	lat	left	0.564159
1	2	6	11	11611	2217	1689			1		1	1	0	0	ap	left
1	2	6	12	11612	2217	1689	1				1	1	0	0	lat	left
1	2	6	13	11613	2217	1689	1				1	1	1	0	ap	left	0.821926
1	2	6	14	11614	2217	1689	1				1	1	1	0	lat	left	0.673954
1	2	6	15	11615	2217	1689	1				1	1	0	0	ap	left	0.346962
1	2	6	16	11616	2217	1689	2				1	1	0	0	lat	left	0.798776
1	2	6	17	11617	2217	1689	2				1	1	0	0	ap	right	0.751151
1	2	6	18	11618	2217	1689	1				1	1	0	0	lat	right	0.221386
1	2	6	19	11619	2217	1689	1				1	1	0	0	ap	right	0.75115
1	2	6	20	11620	2217	1689	2				1	1	0	0	lat	right	0.818899
1	2	6	21	11621	2217	1689	2				1	1	1	0	lat	left	0.366712
1	2	6	22	11622	2217	1689	1				1	1	1	0	ap	left	0.384825
1	2	6	23	11623	2217	1689	2				1	1	1	0	lat	left	0.366346
1	2	6	24	11624	2217	1689			1		1	1	1	0	ap	left	0.33812
1	2	6	25	11625	2217	1689			1		1	1	0	0	ap	right
1	2	6	26	11626	2217	1689	1				2	2	0	0	lat	right
1	2	6	27	11627	2217	1689	1				1	2	0	0	ap	right	0
1	2	6	28	11628	2217	1689	1				2	2	0	0	lat	right	0
1	2	6	29	11629	2217	1689	1				1	2	1	0	ap	left	0
1	2	6	30	11630	2217	1689	1				2	2	1	0	lat	left	0.446315
1	2	6	31	11631	2217	1689	1				1	2	0	0	ap	left	0
1	2	6	32	11632	2217	1689			1		1	2	0	0	lat	left	0.391705
1	2	6	33	11633	2217	1689			1		1	2	0	0	ap	left
1	2	6	34	11634	2217	1689	2				1	2	0	0	lat	left
1	2	6	35	11635	2217	1689	2				1	2	0	0	ap	left	0.81176
1	2	6	36	11636	2217	1689			1		1	2	0	0	lat	left	0.38
1	2	6	37	11637	2217	1689	2				1	2	0	0	lat	left
1	2	6	38	11638	2217	1689	2				1	2	0	0	ap	left	0.322841
1	2	6	39	11639	2217	1689			1		1	2	0	0	lat	left	0.399961
1	2	6	40	11640	2217	1689	1				1	2	0	0	ap	left
1	2	6	41	11641	2217	1689			1		1	2	0	0	lat	left	0.688027
1	2	6	42	11642	2217	1689	1				3	2	0	0	ap	left
1	2	6	43	11643	2217	1689	2				1	2	0	0	lat	left	0.339367
1	2	6	44	11644	2217	1689	2				1	2	0	0	ap	right	0.733913
1	2	6	45	11645	2217	1689	2				1	2	0	0	lat	right	0.35272
1	2	6	46	11646	2217	1689	2				1	2	1	0	ap	right	0.534218
1	2	6	47	11647	2217	1689	2				3	2	1	0	lat	right	0.653578
1	2	6	48	11648	2217	1689	2				3	2	1	0	ap	right	0.35538
1	2	6	49	11649	2217	1689	1				1	2	1	0	ap	right	0.368891
1	2	6	50	11650	2217	1689	2				1	2	1	0	lat	right	0.484957
1	2	6	51	11651	2217	1689	1				1	3	1	0	ap	right	0.687281
1	2	6	52	11652	2217	1689			1		1	3	1	0	lat	right	0.802109
1	2	6	53	11653	2217	1689			1		1	3	0	0	ap	left	0
1	2	6	54	11654	2217	1689	1				1	3	0	0	lat	left	0
1	2	6	55	11655	2217	1689	1				1	3	0	0	ap	left	0.708826
1	2	6	56	11656	2217	1689	1				1	3	0	0	lat	left	0.539877
1	2	6	57	11657	2217	1689	1				1	3	1	0	ap	left	0.662229
1	2	6	58	11658	2217	1689	1				1	3	1	0	lat	left	0.367213
1	2	6	59	11659	2217	1689	1				1	3	1	0	ap	left	0.670001
1	2	6	60	11660	2217	1689	1				1	3	1	0	lat	left	0.425101
1	2	6	61	11661	2217	1689	2				1	3	1	0	ap	left	0.563275
1	2	6	62	11662	2217	1689	1				1	3	1	0	lat	left	0.424185
1	2	6	63	11663	2217	1689			1		1	3	0	0	ap	right	0.63959
1	2	6	64	11664	2217	1689			1		1	3	0	0	lat	right	0.883145
1	2	6	65	11665	2217	1689	1				1	3	0	0	ap	right
1	2	6	66	11666	2217	1689	1				1	3	0	0	lat	right
1	2	6	67	11667	2217	1689	2				1	3	0	0	ap	right	0.951401
1	2	6	68	11668	2217	1689	2				1	3	0	0	lat	right	0.89223
1	2	6	69	11669	2217	1689	1				1	3	1	0	ap	left	0.767175
1	2	6	70	11670	2217	1689	1				1	3	1	0	lat	left	0.371491
1	2	6	71	11671	2217	1689	2				1	3	0	0	ap	right	0.781663
1	2	6	72	11672	2217	1689	2				1	3	0	0	lat	right	0.678398
1	2	6	73	11673	2217	1689	2				1	3	0	0	ap	right	0.733873
1	2	6	74	11674	2217	1689	2				1	3	0	0	lat	right	0.808685
1	2	6	75	11675	2217	1689	1				1	3	1	0	ap	right	0.786736
1	2	6	76	11676	2217	1689	1				1	4	1	0	lat	right	0.835099
1	2	6	77	11677	2217	1689		1			2	4	0	0	ap	left	0.743151
1	2	6	78	11678	2217	1689			1		1	4	0	0	lat	left	0.333268
1	2	6	79	11679	2217	1689	1				3	4	0	0	ap	left	0
1	2	6	80	11680	2217	1689	1				1	4	0	0	lat	left
1	2	6	81	11681	2217	1689			1		1	4	1	0	ap	right	0.559332
1	2	6	82	11682	2217	1689			1		1	4	1	0	lat	right	0.375592
1	2	6	83	11683	2217	1689	1				1	4	0	0	ap	right
1	2	6	84	11684	2217	1689	1				1	4	0	0	lat	right	0
1	2	6	85	11685	2217	1689	1				1	4	0	0	ap	left	0.889387
1	2	6	86	11686	2217	1689	1				2	4	0	0	lat	left	0.72103
1	2	6	87	11687	2217	1689	2				1	4	1	0	lat	left	0.827448
1	2	6	88	11688	2217	1689	1				1	4	1	0	ap	left	0.459813
1	2	6	89	11689	2217	1689			1		1	4	1	0	ap	left	0.380925
1	2	6	90	11690	2217	1689			1		1	4	1	0	lat	left	0.571637
1	2	6	91	11691	2217	1689	1				1	4	0	0	ap	left
1	2	6	92	11692	2217	1689	1				1	4	0	0	lat	left
1	2	6	93	11693	2217	1689	2				1	4	0	0	ap	left	0.601714
1	2	6	94	11694	2217	1689	2				1	4	0	0	lat	left	0.354907
1	2	6	95	11695	2217	1689	2				1	4	1	0	ap	left	0.36662
1	2	6	96	11696	2217	1689	2				1	4	1	0	lat	left	0.447347
1	2	6	97	11697	2217	1689	2				1	4	1	0	ap	left	0.372157
1	2	6	98	11698	2217	1689	2				1	4	1	0	lat	left	0.370275
1	2	6	99	11699	2217	1689		3			1	4	0	0	ap	left	0.711264
1	2	6	100	11700	2217	1689		2			1	4	0	0	lat	left	0.226647
1	3	6	1	11701	2078	1526			1		2	1	0	0	ap	right
1	3	6	2	11702	2078	1526			1		2	1	0	0	lat	right
1	3	6	3	11703	2078	1526			1		1	1	0	0	ap	left
1	3	6	4	11704	2078	1526			1		2	1	0	0	lat	left
1	3	6	5	11705	2078	1526			1		3	1	0	0	ap	left
1	3	6	6	11706	2078	1526			1		3	1	0	0	lat	left
1	3	6	7	11707	2078	1526			1		2	1	0	0	ap	left
1	3	6	8	11708	2078	1526			1		2	1	0	0	lat	left
1	3	6	9	11709	2078	1526	1				4	1	0	0	ap	left
1	3	6	10	11710	2078	1526			1		2	1	0	0	ap	left
1	3	6	11	11711	2078	1526			1		1	1	0	0	lat	left
1	3	6	12	11712	2078	1526			1		2	1	0	0	ap	right
1	3	6	13	11713	2078	1526			1		2	1	0	0	lat	right
1	3	6	14	11714	2078	1526			1		2	1	0	0	ap	right
1	3	6	15	11715	2078	1526			1		2	1	0	0	lat	right
1	3	6	16	11716	2078	1526			1		1	1	0	0	ap	left	0.731343
1	3	6	17	11717	2078	1526			1		2	1	0	0	lat	left	0.859069
1	3	6	18	11718	2078	1526			1		2	1	0	0	ap	right
1	3	6	19	11719	2078	1526			1		2	1	0	0	lat	right
1	3	6	20	11720	2078	1526	1				2	1	1	0	ap	left	0.68086
1	3	6	21	11721	2078	1526	1				2	1	1	0	lat	left	0
1	3	6	22	11722	2078	1526			1		2	1	0	0	ap	right
1	3	6	23	11723	2078	1526			1		2	1	0	0	lat	right
1	3	6	24	11724	2078	1526	1				1	1	0	0	ap	left	0
1	3	6	25	11725	2078	1526	1				2	1	0	0	lat	left	0
1	3	6	26	11726	2078	1526		1			2	2	0	0	ap	right	0
1	3	6	27	11727	2078	1526		1			2	2	0	0	lat	right	0
1	3	6	28	11728	2078	1526			1		2	2	0	0	ap	left	0
1	3	6	29	11729	2078	1526			1		2	2	0	0	lat	left	0
1	3	6	30	11730	2078	1526	1				2	2	0	0	ap	right	0.588449
1	3	6	31	11731	2078	1526	1				2	2	0	0	lat	right	0.814876
1	3	6	32	11732	2078	1526			1		2	2	0	0	ap	right
1	3	6	33	11733	2078	1526			1		2	2	0	0	lat	right
1	3	6	34	11734	2078	1526			1		1	2	0	0	ap	left
1	3	6	35	11735	2078	1526			1		2	2	0	0	lat	left
1	3	6	36	11736	2078	1526	2				2	2	0	0	ap	left	0.427338
1	3	6	37	11737	2078	1526	1				3	2	0	0	lat	left	0.693039
1	3	6	38	11738	2078	1526	2				2	2	0	0	ap	right	0.802144
1	3	6	39	11739	2078	1526	2				2	2	0	0	lat	right	0.454348
1	3	6	40	11740	2078	1526	2				2	2	0	0	ap	right	0.648425
1	3	6	41	11741	2078	1526	2				3	2	0	0	lat	right	0.349385
1	3	6	42	11742	2078	1526	2				2	2	0	0	ap	right	0.671219
1	3	6	43	11743	2078	1526	2				1	2	0	0	lat	right	0.381648
1	3	6	44	11744	2078	1526			1		2	2	0	0	ap	right
1	3	6	45	11745	2078	1526				1	3	2	0	0	lat	right	0
1	3	6	46	11746	2078	1526		1			2	2	0	0	lat	left	0
1	3	6	47	11747	2078	1526	1				2	2	0	0	ap	left	0.346375
1	3	6	48	11748	2078	1526	1				2	2	0	0	lat	left	0.793774
1	3	6	49	11749	2078	1526			1		2	2	0	0	lat	right
1	3	6	50	11750	2078	1526			1		2	2	0	0	lat	left
1	3	6	51	11751	2078	1526			1		2	3	0	0	ap	left
1	3	6	52	11752	2078	1526			1		3	3	0	0	lat	left
1	3	6	53	11753	2078	1526	1				2	3	1	0	ap	right	0.668423
1	3	6	54	11754	2078	1526	1				2	3	1	0	lat	right	0.168941
1	3	6	55	11755	2078	1526	2				2	3	1	0	ap	right	0.263994
1	3	6	56	11756	2078	1526	1				2	3	1	0	lat	right	0.506392
1	3	6	57	11757	2078	1526	2				2	3	1	0	ap	right	0.274154
1	3	6	58	11758	2078	1526	1				2	3	1	0	lat	right	0.762353
1	3	6	59	11759	2078	1526	2				3	3	1	0	ap	right	0.321995
1	3	6	60	11760	2078	1526	1				2	3	1	0	lat	right	0.608365
1	3	6	61	11761	2078	1526			1		1	3	0	0	ap	right
1	3	6	62	11762	2078	1526	1				3	3	0	0	lat	right	0
1	3	6	63	11763	2078	1526			1		2	3	0	0	ap	right
1	3	6	64	11764	2078	1526			1		2	3	0	0	lat	right
1	3	6	65	11765	2078	1526			1		2	3	0	0	ap	left
1	3	6	66	11766	2078	1526			1		2	3	0	0	lat	left
1	3	6	67	11767	2078	1526			1		3	3	0	0	ap	right
1	3	6	68	11768	2078	1526			1		3	3	0	0	lat	right
1	3	6	69	11769	2078	1526	1				2	3	0	0	ap	right	0.806205
1	3	6	70	11770	2078	1526	1				2	3	0	0	lat	right	0.680547
1	3	6	71	11771	2078	1526	2				2	3	0	0	ap	left	0.748126
1	3	6	72	11772	2078	1526	1				2	3	0	0	lat	left	0.714468
1	3	6	73	11773	2078	1526	2				3	3	1	0	ap	left	0.842563
1	3	6	74	11774	2078	1526	1				2	3	0	0	lat	left	0.94958
1	3	6	75	11775	2078	1526	2				2	3	1	0	ap	left	0.754103
1	3	6	76	11776	2078	1526	1				2	4	1	0	lat	left	0.663419
1	3	6	77	11777	2078	1526	1				3	4	1	0	lat	left	0.863899
1	3	6	78	11778	2078	1526	1				2	4	0	0	ap	right	0.524487
1	3	6	79	11779	2078	1526			1		2	4	0	0	lat	right	0.404944
1	3	6	80	11780	2078	1526			1		3	4	0	0	ap	left
1	3	6	81	11781	2078	1526	1				3	4	0	0	lat	left
1	3	6	82	11782	2078	1526	1				2	4	1	0	ap	right	0.788385
1	3	6	83	11783	2078	1526	1				2	4	1	0	lat	left	0.547254
1	3	6	84	11784	2078	1526	1				3	4	1	0	ap	left	0.521591
1	3	6	85	11785	2078	1526	2				2	4	1	0	lat	left	0.538944
1	3	6	86	11786	2078	1526	1				2	4	0	0	ap	left	0.736432
1	3	6	87	11787	2078	1526			1		3	4	0	0	lat	left	0.707869
1	3	6	88	11788	2078	1526			1		2	4	0	0	ap	right
1	3	6	89	11789	2078	1526			1		2	4	0	0	lat	right
1	3	6	90	11790	2078	1526		1		1	3	4	0	0	ap	left
1	3	6	91	11791	2078	1526	1				2	4	0	0	lat	left	0
1	3	6	92	11792	2078	1526	1				3	4	0	0	lat	left	0.50277
1	3	6	93	11793	2078	1526	1				3	4	0	0	lat	left	0
1	3	6	94	11794	2078	1526	1				2	4	1	1	ap	right	0.477295
1	3	6	95	11795	2078	1526	1				2	4	0	1	lat	right	0.504122
1	3	6	96	11796	2078	1526	1				3	4	0	1	ap	right	0.869634
1	3	6	97	11797	2078	1526	1				2	4	0	1	ap	right	0.652649
1	3	6	98	11798	2078	1526	1				3	4	0	0	ap	left	0
1	3	6	99	11799	2078	1526	1				3	4	0	0	lat	left	0.781062
1	3	6	100	11800	2078	1526			1		2	4	0	0	ap	right	0.358549
1	2	7	1	11801	2255	1060	1				2	1	0	0	lat	right	0.372456
1	2	7	2	11802	2255	1060			1		1	1	0	0	ap	right
1	2	7	3	11803	2255	1060			1		1	1	0	0	lat	right
1	2	7	4	11804	2255	1060	2				1	1	1	0	ap	right	0.801047
1	2	7	5	11805	2255	1060	2				1	1	1	0	lat	right	0.549517
1	2	7	6	11806	2255	1060	2				1	1	1	0	ap	right	0.511378
1	2	7	7	11807	2255	1060	2				1	1	1	0	lat	right	0.590928
1	2	7	8	11808	2255	1060	2				1	1	1	0	ap	right	0.656272
1	2	7	9	11809	2255	1060	2				1	1	1	0	lat	right	0.329227
1	2	7	10	11810	2255	1060	2				1	1	1	0	ap	right	0.573968
1	2	7	11	11811	2255	1060	2				1	1	1	0	lat	right	0.281101
1	2	7	12	11812	2255	1060	2				1	1	0	0	ap	right	0.698373
1	2	7	13	11813	2255	1060	1				1	1	0	0	lat	right	0.57516
1	2	7	14	11814	2255	1060			1		1	1	0	0	ap	right
1	2	7	15	11815	2255	1060	1				1	1	0	0	lat	right	0
1	2	7	16	11816	2255	1060	1				1	1	0	0	lat	left	0.552486
1	2	7	17	11817	2255	1060	1	1			1	1	0	0	ap	left	0.277372
1	2	7	18	11818	2255	1060	1				2	1	0	0	ap	left	0
1	2	7	19	11819	2255	1060			1		2	1	0	0	lat	left
1	2	7	20	11820	2255	1060			1		1	1	0	0	ap	left
1	2	7	21	11821	2255	1060			1		1	1	0	0	lat	left
1	2	7	22	11822	2255	1060	1				3	1	0	0	ap	right	0.425305
1	2	7	23	11823	2255	1060	1	1			3	1	0	0	lat	right	0.153333
1	2	7	24	11824	2255	1060	1				1	1	0	0	ap	left	0
1	2	7	25	11825	2255	1060	1				1	1	0	0	lat	left	0
1	2	7	26	11826	2255	1060			1		2	2	0	0	lat	right
1	2	7	27	11827	2255	1060			1		1	2	0	0	ap	left
1	2	7	28	11828	2255	1060			1		1	2	0	0	lat	left
1	2	7	29	11829	2255	1060	1				1	2	0	0	ap	left	0.801673
1	2	7	30	11830	2255	1060	1				1	2	0	0	lat	left	0.623954
1	2	7	31	11831	2255	1060				1	1	2	0	0	ap	left
1	2	7	32	11832	2255	1060			1		1	2	0	0	lat	left
1	2	7	33	11833	2255	1060			1		1	2	0	0	ap	left
1	2	7	34	11834	2255	1060			1		1	2	0	0	lat	left
1	2	7	35	11835	2255	1060			1		1	2	0	0	ap	right
1	2	7	36	11836	2255	1060			1		1	2	0	0	lat	right
1	2	7	37	11837	2255	1060			1		1	2	0	0	lat	right
1	2	7	38	11838	2255	1060			1		1	2	0	0	ap	right
1	2	7	39	11839	2255	1060			1		1	2	0	0	ap	left
1	2	7	40	11840	2255	1060			1		1	2	0	0	lat	left
1	2	7	41	11841	2255	1060			1		1	2	0	0	ap	right
1	2	7	42	11842	2255	1060			1		5	2	0	0	lat	right
1	2	7	43	11843	2255	1060			1		3	2	0	0	ap	left	0.699982
1	2	7	44	11844	2255	1060	2				1	2	0	0	lat	left	0.67282
1	2	7	45	11845	2255	1060	2				1	2	1	0	ap	left	0.427871
1	2	7	46	11846	2255	1060	2				1	2	1	0	lat	left	0.393939
1	2	7	47	11847	2255	1060	2				1	2	1	0	ap	left	0.724438
1	2	7	48	11848	2255	1060	2				1	2	1	0	lat	left	0.723312
1	2	7	49	11849	2255	1060	2				1	2	1	0	ap	right	0.310757
1	2	7	50	11850	2255	1060	2				2	2	1	0	lat	right	0.828325
1	2	7	51	11851	2255	1060	1				1	3	1	0	ap	right	0.323699
1	2	7	52	11852	2255	1060	2				2	3	1	0	lat	right	0.710988
1	2	7	53	11853	2255	1060	1				1	3	1	0	ap	right	0.523528
1	2	7	54	11854	2255	1060	1				1	3	1	0	lat	right	0.365983
1	2	7	55	11855	2255	1060	2				1	3	0	0	lat	right	0.764468
1	2	7	56	11856	2255	1060	1				1	3	0	0	lat	right	0.271522
1	2	7	57	11857	2255	1060	2				1	3	0	0	ap	left
1	2	7	58	11858	2255	1060			1		1	3	0	0	lat	left
1	2	7	59	11859	2255	1060			1		1	3	0	0	ap	left
1	2	7	60	11860	2255	1060			1		1	3	0	0	lat	left	0.336333
1	2	7	61	11861	2255	1060	1				2	3	0	0	ap	right
1	2	7	62	11862	2255	1060			1		1	3	0	0	lat	right
1	2	7	63	11863	2255	1060			1		3	3	1	0	ap	right	0.355023
1	2	7	64	11864	2255	1060	1				1	3	1	0	lat	right	0.358569
1	2	7	65	11865	2255	1060	1				1	3	1	0	ap	right	0.769681
1	2	7	66	11866	2255	1060	1				1	3	1	0	lat	right	0.29092
1	2	7	67	11867	2255	1060	1				1	3	1	0	ap	right	0.745265
1	2	7	68	11868	2255	1060	1				1	3	1	0	lat	right	0.255291
1	2	7	69	11869	2255	1060	1				1	3	0	0	ap	right	0.471739
1	2	7	70	11870	2255	1060	2				3	3	0	0	lat	right	0.297341
1	2	7	71	11871	2255	1060	1				1	3	0	0	ap	right
1	2	7	72	11872	2255	1060			1		1	3	0	0	lat	right
1	2	7	73	11873	2255	1060			1		1	3	0	0	ap	right
1	2	7	74	11874	2255	1060			1		1	3	0	0	lat	right	0.70535
1	2	7	75	11875	2255	1060	1				1	3	0	0	ap	left
1	2	7	76	11876	2255	1060			1		1	4	0	0	lat	left
1	2	7	77	11877	2255	1060			1		1	4	0	0	ap	right	0
1	2	7	78	11878	2255	1060	1				2	4	0	0	lat	right	0.559254
1	2	7	79	11879	2255	1060	1				1	4	0	0	ap	left	0.644847
1	2	7	80	11880	2255	1060	2				1	4	0	0	lat	left	0.69869
1	2	7	81	11881	2255	1060	1				1	4	0	0	ap	left
1	2	7	82	11882	2255	1060			1		1	4	0	0	lat	left
1	2	7	83	11883	2255	1060			1		1	4	0	0	ap	right
1	2	7	84	11884	2255	1060			1		1	4	0	0	lat	right
1	2	7	85	11885	2255	1060			1		1	4	0	0	lat	left	0.7752
1	2	7	86	11886	2255	1060	2				1	4	0	0	lat	right	0.304487
1	2	7	87	11887	2255	1060	2				1	4	0	0	ap	right	0.842912
1	2	7	88	11888	2255	1060	1				1	4	0	0	lat	right	0.362173
1	2	7	89	11889	2255	1060	2				1	4	0	0	ap	left	0.533127
1	2	7	90	11890	2255	1060	2				1	4	0	0	lat	left	0.562481
1	2	7	91	11891	2255	1060	1				1	4	1	0	ap	right	0.386792
1	2	7	92	11892	2255	1060	2				1	4	1	0	lat	right	0.485909
1	2	7	93	11893	2255	1060	1				1	4	1	0	ap	right	0.670241
1	2	7	94	11894	2255	1060	2				1	4	1	0	lat	right	0.600375
1	2	7	95	11895	2255	1060	1				1	4	0	0	ap	right	0.641337
1	2	7	96	11896	2255	1060	2				1	4	0	0	lat	right	0.691142
1	2	7	97	11897	2255	1060	1				1	4	0	0	ap	left
1	2	7	98	11898	2255	1060			1		1	4	0	0	lat	left
1	2	7	99	11899	2255	1060				1	1	4	1	0	ap	left	0.697061
1	2	7	100	11900	2255	1060	2				1	4	1	0	lat	right	0.842057
1	1	7	1	11901	2120	895	2				1	1	1	0	ap	left	0.559876
1	1	7	2	11902	2120	895	2				2	1	1	0	lat	left	0.587065
1	1	7	3	11903	2120	895	1				2	1	1	0	ap	right	0.779591
1	1	7	4	11904	2120	895	1				2	1	1	0	lat	right	0.338819
1	1	7	5	11905	2120	895	1				3	1	1	1	ap	right	0.505714
1	1	7	6	11906	2120	895	1				2	1	1	1	lat	right	0.105138
1	1	7	7	11907	2120	895	1				1	1	1	1	ap	right	0.19592
1	1	7	8	11908	2120	895	1				2	1	1	1	lat	right	0.174457
1	1	7	9	11909	2120	895				1	1	1	0	1	ap	right	0
1	1	7	10	11910	2120	895				1	3	1	0	1	lat	right	0
1	1	7	11	11911	2120	895			1		3	1	0	0	ap	left
1	1	7	12	11912	2120	895			1		4	1	0	0	lat	left
1	1	7	13	11913	2120	895			1		2	1	0	0	ap	left
1	1	7	14	11914	2120	895			1		3	1	0	0	lat	left
1	1	7	15	11915	2120	895			1		1	1	0	0	ap	left
1	1	7	16	11916	2120	895			1		2	1	0	0	lat	left
1	1	7	17	11917	2120	895	1				1	1	0	0	ap	right	0.547826
1	1	7	18	11918	2120	895	1				2	1	0	0	lat	right	0.836186
1	1	7	19	11919	2120	895	2				2	1	1	0	ap	left	0.216979
1	1	7	20	11920	2120	895	2				1	1	1	0	lat	left	0.257408
1	1	7	21	11921	2120	895	2				1	1	1	0	ap	left	0.315095
1	1	7	22	11922	2120	895	2				2	1	1	0	lat	left	0.276678
1	1	7	23	11923	2120	895	2			1	3	1	1	0	ap	left	0.382111
1	1	7	24	11924	2120	895	1				3	1	1	0	lat	left	0.417485
1	1	7	25	11925	2120	895	2			1	3	1	1	0	ap	left	0.346506
1	1	7	26	11926	2120	895	2				3	2	1	0	lat	left	0.613855
1	1	7	27	11927	2120	895	2			1	2	2	0	0	ap	left	0.358868
1	1	7	28	11928	2120	895	2				2	2	0	0	lat	left	0.593024
1	1	7	29	11929	2120	895	1				2	2	0	0	ap	left	0.556217
1	1	7	30	11930	2120	895	1				2	2	0	0	lat	left	0.651618
1	1	7	31	11931	2120	895			1		1	2	0	0	ap	right
1	1	7	32	11932	2120	895			1		2	2	0	0	lat	right
1	1	7	33	11933	2120	895			1		2	2	0	0	ap	right
1	1	7	34	11934	2120	895			1		3	2	0	0	lat	right
1	1	7	35	11935	2120	895			1		3	2	0	0	ap	left
1	1	7	36	11936	2120	895			1		2	2	0	0	lat	left
1	1	7	37	11937	2120	895	1				4	2	1	0	ap	left	0.381764
1	1	7	38	11938	2120	895	1				3	2	1	0	lat	left	0.546529
1	1	7	39	11939	2120	895	1				3	2	0	0	ap	left	0.721551
1	1	7	40	11940	2120	895	1				3	2	0	0	lat	left	0.875606
1	1	7	41	11941	2120	895	1				4	2	0	0	ap	left	0.355522
1	1	7	42	11942	2120	895	1				4	2	0	0	lat	left	0.561449
1	1	7	43	11943	2120	895	2				3	2	0	0	ap	left	0.385345
1	1	7	44	11944	2120	895	1				4	2	0	0	lat	left	0.286096
1	1	7	45	11945	2120	895	1				3	2	0	0	ap	right	0.280468
1	1	7	46	11946	2120	895	1				4	2	0	0	lat	right	0.676939
1	1	7	47	11947	2120	895	2				3	2	0	0	ap	right	0.390226
1	1	7	48	11948	2120	895	1				2	2	1	0	lat	right	0.69266
1	1	7	49	11949	2120	895	2				3	2	0	0	ap	right	0.487672
1	1	7	50	11950	2120	895	1				3	2	0	0	lat	right	0.81308
1	1	7	51	11951	2120	895			1		3	3	0	0	ap	right
1	1	7	52	11952	2120	895			1		4	3	0	0	lat	right
1	1	7	53	11953	2120	895	1				3	3	0	0	ap	left	0.651593
1	1	7	54	11954	2120	895	1				3	3	0	0	lat	left	0.646758
1	1	7	55	11955	2120	895			1		3	3	0	0	ap	right
1	1	7	56	11956	2120	895			1		4	3	0	0	lat	right
1	1	7	57	11957	2120	895			1		3	3	0	0	ap	left
1	1	7	58	11958	2120	895			1		3	3	0	0	lat	left
1	1	7	59	11959	2120	895	2				3	3	0	0	ap	left	0.215613
1	1	7	60	11960	2120	895	2				3	3	0	0	lat	left	0.24435
1	1	7	61	11961	2120	895	2				4	3	0	0	ap	left	0.332975
1	1	7	62	11962	2120	895	2				3	3	0	0	lat	left	0.192709
1	1	7	63	11963	2120	895	2				3	3	0	0	ap	left	0.635125
1	1	7	64	11964	2120	895	2				3	3	0	0	lat	left	0.281708
1	1	7	65	11965	2120	895	2			1	3	3	0	0	ap	left	0.454438
1	1	7	66	11966	2120	895	2				3	3	0	0	lat	left	0.456301
1	1	7	67	11967	2120	895	2			1	3	3	0	0	lat	left	0.504073
1	1	7	68	11968	2120	895	2				3	3	0	0	lat	left	0.207261
1	1	7	69	11969	2120	895			1		3	3	0	0	ap	right
1	1	7	70	11970	2120	895			1		4	3	0	0	lat	right
1	1	7	71	11971	2120	895	1				3	3	1	0	ap	left	0.673224
1	1	7	72	11972	2120	895	1				3	3	1	0	lat	left	0.54856
1	1	7	73	11973	2120	895	1				3	3	0	0	ap	left	0.710059
1	1	7	74	11974	2120	895	1				3	3	0	0	lat	left	0.598669
1	1	7	75	11975	2120	895	1				3	3	0	0	ap	left	0.603767
1	1	7	76	11976	2120	895	1				3	4	0	0	lat	left	0.253629
1	1	7	77	11977	2120	895			1		3	4	0	0	ap	left
1	1	7	78	11978	2120	895			1		4	4	0	0	ap	left
1	1	7	79	11979	2120	895			1		3	4	0	0	ap	left
1	1	7	80	11980	2120	895			1		5	4	0	0	lat	left
1	1	7	81	11981	2120	895			1		3	4	0	0	ap	left
1	1	7	82	11982	2120	895			1		3	4	0	0	ap	left
1	1	7	83	11983	2120	895			1		3	4	0	0	ap	right
1	1	7	84	11984	2120	895			1		4	4	0	0	lat	right
1	1	7	85	11985	2120	895	2				3	4	0	0	ap	right	0.716855
1	1	7	86	11986	2120	895	1				3	4	0	0	lat	right	0.884858
1	1	7	87	11987	2120	895			1		3	4	1	0	ap	right	0
1	1	7	88	11988	2120	895				1	3	4	1	0	lat	right	0
1	1	7	89	11989	2120	895			1		3	4	1	0	ap	right	0
1	1	7	90	11990	2120	895	1				3	4	1	0	lat	right	0.193325
1	1	7	91	11991	2120	895	2				4	4	0	0	ap	right	0.513578
1	1	7	92	11992	2120	895	1				4	4	0	0	lat	right	0.254315
1	1	7	93	11993	2120	895	1				3	4	1	0	ap	right	0.352595
1	1	7	94	11994	2120	895	1				3	4	1	0	lat	right	0.776864
1	1	7	95	11995	2120	895			1		3	4	0	0	ap	left
1	1	7	96	11996	2120	895			1		4	4	0	0	lat	left
1	1	7	97	11997	2120	895			1		4	4	0	0	lat	left
1	1	7	98	11998	2120	895	2				4	4	0	0	ap	right	0.686424
1	1	7	99	11999	2120	895	1				3	4	0	0	lat	right	0.676923
[truncated: 5,001 more rows]

## Sheet: Pivot
RATER_GROUP	(Alle)
Summe von F1SCORE	Spaltenbeschriftungen
Zeilenbeschriftungen	1	2	3	4	5	6	7
1	73.2026	78.8732	63.9344	55.9524	21.978	69.4915	65.0794
2	82.4742	89.0995	85.4271	87.8049	89.0411	91.2821	77.095
3	91.1877	89.5028	95.9184	93.2432	94.5055	85.7143	67.8571
4	91.1504	92.6829	92.0635	91.2621	90.3226	93.7063	66.1417
5	91.358	95.4545	94.2529	95.8763	93.4426	94.2857	73.4694
6	95.1807	96.8037	95.5882	94.6108	96	95.3368	72.2222
7	95.7447	97.8495	96.0526	94.0171	94.2149	96.3855	73.3728
8	96.0854	97.1831	94.0476	97.006	96.0526	93.0818	74.5342
9	94.382	98.5366	98.4925	96	97.6744	98.0583	65.6934
10	94.8718	98.7179	98.7179	95.5414	98.2857	96	80
